# Supplementary material for: The Mechanism of Gut Microbiota in Breast Cancer Based on the Bulk Transcriptome, Mendelian Randomization Analysis and Single Cell RNA Sequencing
Source: Microbiologyopen. 2026 Apr 10;15(2):e70284. doi: 10.1002/mbo3.70284 (PMC13067202; doi:10.1002/mbo3.70284)
Supplement: Supplementary file 6 — Supporting File 6 [file MBO3-15-e70284-s005.xlsx]

## Sheet: 03.snp_gene
SNP	Gene_names
rs10794359	LINC02688
rs1563175	DCDC2C
rs17096874	G2E3-AS1
rs4244069	GRIP1
rs4506496	ZNF670-ZNF695
rs4506496	ZNF695
rs56342910	MFSD6
rs712981	ENSG00000250643
rs79598899	HIBCH
rs816292	NOS1
rs9299345	GRIN3A
rs10209482	ZRANB3
rs13020688	TMEFF2
rs13020688	CAVIN2-AS1
rs1446585	R3HDM1
rs182549	MCM6
rs1961273	THSD7B
rs2686790	C7orf57
rs3213889	UBXN4
rs638382	TMEM163
rs6723108	ENSG00000287463
rs6730157	RAB3GAP1
rs6733130	CCNT2-AS1
rs687670	DARS1
rs73797465	NR3C1
rs857444	ENSG00000289958
rs10927394	EFCAB2
rs114946999	STRN
rs11776390	TACC1
rs2835874	KCNJ6
rs2835874	ENSG00000286717
rs6910935	AKAP7
rs6910935	ENSG00000290067
rs75499067	RBFOX1
rs10952110	NXPH1
rs11263806	LHX1-DT
rs59805249	ADGRV1
rs68104925	CYP46A1
rs7073658	ANK3
rs7616165	LINC02013
rs7832116	CSMD1
rs10827477	LINC02635
rs2482038	CAMK1D
rs2791343	ASAP1
rs2833828	EVA1C
rs2833828	CFAP298-TCP10L
rs6121460	CDH4
rs6121460	ENSG00000179253
rs79968837	PTPRT
rs8053158	LINC02188
