# Supplementary material for: The Mechanism of Gut Microbiota in Breast Cancer Based on the Bulk Transcriptome, Mendelian Randomization Analysis and Single Cell RNA Sequencing
Source: Microbiologyopen. 2026 Apr 10;15(2):e70284. doi: 10.1002/mbo3.70284 (PMC13067202; doi:10.1002/mbo3.70284)
Supplement: Supplementary file 7 — Supporting File 7 [file MBO3-15-e70284-s006.xlsx]

## Sheet: GSEA_MCM6_KEGG_gsea
	ID	Description	setSize	enrichmentScore	NES	pvalue	p.adjust	qvalue	rank	leading_edge	core_enrichment
DNA replication	DNA replication	DNA replication	36	0.854932881983822	2.89667304685623	1e-10	1e-10	2.1830057930041e-09	1595	tags=72%, list=7%, signal=67%	MCM6/FEN1/MCM2/PCNA/RFC4/POLE2/DNA2/MCM4/MCM3/RNASEH2A/RFC2/RFC3/PRIM2/MCM5/RPA3/POLA2/LIG1/POLE/POLA1/PRIM1/POLD3/SSBP1/POLE3/POLD2/MCM7/POLD1
Ribosome	Ribosome	Ribosome	83	-0.62612	-2.88102	1e-10	1e-10	2.1830057930041e-09	4158	tags=60%, list=18%, signal=49%	RPS27/RPL35A/RPL7/RPS5/RPS3/RPL23/RPS24/RPL36A/RPL41/RPLP1/RPS3A/RPS18/RPL24/RPL31/RPS27A/RSL24D1/RPL22/RPL10A/RPS11/RPS8/RPL32/RPL27A/RPL21/RPL6/RPL15/RPL36/RPL14/RPL36AL/RPLP2/RPS23/RPS15/RPL18/RPL13/RPL34/RPL12/RPL10L/RPS25/RPL7A/RPL4/RPL13A/RPL5/RPL10/RPL9/RPL29/RPS28/RPS6/RPL11/RPS4X/RPS9/RPL3
Cell cycle	Cell cycle	Cell cycle	123	0.668812466276875	2.77164870851655	1e-10	1e-10	2.1830057930041e-09	2054	tags=46%, list=9%, signal=42%	MCM6/BUB1B/CDC20/CCNB2/TTK/MCM2/CCNA2/CDC25A/PTTG1/CCNE2/CDC7/ORC6/CCNE1/BUB1/CDC45/CDK1/MAD2L1/PCNA/CDC25C/CCNB1/DBF4/E2F2/RBL1/ORC1/MCM4/MCM3/SKP2/ESPL1/E2F3/CDC6/PRKDC/CDK2/SMC1A/PKMYT1/MCM5/E2F1/CHEK2/ANAPC7/RBX1/CDKN2A/HDAC2/PLK1/TFDP2/TFDP1/CDC25B/CDK4/E2F5/ORC5/ANAPC11/YWHAQ/RAD21/MCM7/YWHAZ/YWHAH/CDC23/BUB3/ATR
Spliceosome	Spliceosome	Spliceosome	118	0.554523849251352	2.28612893902724	1e-10	1e-10	2.1830057930041e-09	5363	tags=58%, list=23%, signal=44%	SNRPG/SNRPA1/ALYREF/MAGOHB/SNRPD1/NCBP1/USP39/SNRPC/LSM4/LSM2/PHF5A/PRPF4/SNRPD3/TXNL4A/SF3B6/SNRPE/LSM7/HNRNPA3/SNRPF/LSM5/LSM8/SNRPB/PRPF3/PPIH/SNRPB2/RBM8A/TCERG1/RBM17/LSM3/SRSF7/U2SURP/PRPF40A/SNRNP40/PPIL1/BUD31/MAGOH/WBP11/HSPA8/SRSF1/SF3B5/PRPF18/DHX15/SRSF3/PRPF38A/SF3B3/DHX16/SMNDC1/SNRPD2/PRPF31/PUF60/THOC1/HNRNPU/EIF4A3/HSPA6/DHX8/CRNKL1/TRA2B/LSM6/CDC40/EFTUD2/HNRNPC/DDX46/SNRNP200/S…
Proteasome	Proteasome	Proteasome	40	0.736944476341214	2.54865353828585	1.09150289650205e-10	1.09150289650205e-10	2.1830057930041e-09	3327	tags=72%, list=15%, signal=62%	PSMD14/PSMB4/PSME4/PSMD1/PSMB2/PSMA4/PSMA2/PSMB5/PSMD12/PSMD13/PSMB3/IFNG/PSMA5/PSMC2/PSMD7/PSMA3/PSMA7/PSMB7/PSMD2/PSMC4/PSMD4/PSMB9/PSMA1/POMP/PSMB1/PSMD11/PSMD3/PSMD8/PSMB10
Focal adhesion	Focal adhesion	Focal adhesion	195	-0.408246	-2.20549	1.75512318101229e-10	1.75512318101229e-10	2.92520530168715e-09	3427	tags=35%, list=15%, signal=30%	FLNB/CDC42/ITGA8/LAMB1/ARHGAP35/COL6A2/VEGFC/PIP5K1C/ITGB4/CCND3/MYLK3/CCND2/RAPGEF1/PGF/FLT1/ITGA10/FYN/KDR/PXN/ARHGAP5/ITGA3/LAMA4/EGF/ZYX/LAMC1/ITGA2/VEGFB/PRKCA/TLN1/PDGFRB/MET/ITGA9/SOS2/PDGFRA/SHC2/MAPK3/FLNC/LAMB3/IGF1R/PAK3/JUN/ILK/HGF/BCL2/PARVA/ITGA1/PIK3R1/LAMC3/LAMA2/PTEN/MYL5/MYL9/EGFR/COL6A6/COL4A6/MYLK/TNN/LAMB2/RELN/TLN2/PDGFA/DOCK1/LAMA3/VWF/ITGA7/CAV2/IGF1/CAV1/PDGFD
Pyrimidine metabolism	Pyrimidine metabolism	Pyrimidine metabolism	93	0.570719732478101	2.28462979061567	5.65204715012071e-10	5.65204715012071e-10	8.07435307160101e-09	4133	tags=53%, list=18%, signal=43%	TYMS/RRM2/CTPS1/POLE2/DTYMK/NME1/TK1/RRM1/UMPS/POLR1B/PNPT1/POLR2D/POLR2H/PRIM2/POLA2/POLE/POLR2K/POLA1/PRIM1/POLD3/CMPK2/DCK/POLR3K/TYMP/POLE3/UPP1/POLD2/POLR2B/POLD1/PNP/POLR1C/POLR3G/POLR2G/POLR2F/TXNRD1/POLR3B/POLR3C/POLR3F/NME1-NME2/POLR2J/POLR3D/NT5C3A/CAD/POLR2I/POLR1A/CTPS2/UPRT/NME4/CANT1
Mismatch repair	Mismatch repair	Mismatch repair	23	0.809886425139015	2.46088960404125	1.08097533250636e-09	1.08097533250636e-09	1.35121916563295e-08	2180	tags=61%, list=10%, signal=55%	EXO1/PCNA/RFC4/MSH6/RFC2/RFC3/MSH2/RPA3/LIG1/POLD3/SSBP1/POLD2/POLD1/RFC5
Oxidative phosphorylation	Oxidative phosphorylation	Oxidative phosphorylation	99	0.547632505743032	2.21058626823736	2.47592758093936e-09	2.47592758093936e-09	2.75103064548817e-08	4118	tags=48%, list=18%, signal=40%	UQCRH/NDUFA6/NDUFA9/COX7B/NDUFS6/NDUFA8/NDUFB3/NDUFS1/COX5A/ATP6V0B/NDUFAB1/UQCR10/COX7A2/COX6A1/NDUFB2/NDUFB9/ATP6V0A2/NDUFA1/NDUFS2/ATP6V1F/SDHC/COX6B1/COX5B/NDUFS3/CYC1/COX17/NDUFS5/UQCRQ/NDUFA4/ATP6V1G3/NDUFB4/NDUFB5/NDUFA7/NDUFC2/NDUFV2/UQCRFS1/NDUFV3/NDUFB6/ATP6V1A/PPA2/ATP6V1C2/COX8A/ATP6V1C1/ATP6V1H/NDUFA11/UQCR11/UQCRB/COX6C
Vascular smooth muscle contraction	Vascular smooth muscle contraction	Vascular smooth muscle contraction	105	-0.454368	-2.15225	8.06229805758385e-08	8.06229805758385e-08	8.06229805758385e-07	3836	tags=40%, list=17%, signal=33%	PLCB1/EDNRA/ARAF/AVPR1A/PPP1CB/PLA2G5/PRKACA/KCNMA1/PRKG1/MYLK3/KCNMB2/PRKACB/ADCY6/ADCY9/CALD1/PLA2G6/PLA2G4A/RAMP3/ACTG2/JMJD7-PLA2G4B/CACNA1D/PRKCA/MAPK3/GNA11/GNAQ/NPR2/PLA2G12A/NPR1/CACNA1C/MYL9/ACTA2/KCNMB1/MYLK/CALML3/ADCY4/RAMP2/ARHGEF12/ITPR1/PPP1R14A/AGTR1/MYH11/PPP1R12B
Huntington's disease	Huntington's disease	Huntington's disease	156	0.458248290657401	1.96775622564172	2.22688097546351e-07	2.22688097546351e-07	1.94478522272164e-06	4362	tags=42%, list=19%, signal=34%	POLR2D/POLR2H/UQCRH/NDUFA6/CYCS/NDUFA9/COX7B/HDAC2/CASP3/NDUFS6/NDUFA8/NDUFB3/NDUFS1/COX5A/POLR2K/NDUFAB1/UQCR10/COX7A2/COX6A1/SLC25A5/NDUFB2/NDUFB9/PLCB3/TBPL1/NDUFA1/NDUFS2/SDHC/BAX/COX6B1/POLR2B/CLTC/COX5B/NDUFS3/CYC1/VDAC3/TGM2/POLR2G/NDUFS5/POLR2F/UQCRQ/NDUFA4/NDUFB4/NDUFB5/HDAC1/TAF4/NDUFA7/NDUFC2/NDUFV2/UQCRFS1/NDUFV3/NDUFB6/TAF4B/POLR2J/TBP/HTT/VDAC1/COX8A/GRIN2B/CASP8/POLR2I/PPID/UQCR11/…
Parkinson's disease	Parkinson's disease	Parkinson's disease	96	0.521230141016844	2.09479922099078	2.33374226726597e-07	2.33374226726597e-07	1.94478522272164e-06	4118	tags=48%, list=18%, signal=39%	UQCRH/NDUFA6/CYCS/NDUFA9/COX7B/CASP3/NDUFS6/NDUFA8/NDUFB3/NDUFS1/COX5A/NDUFAB1/UQCR10/COX7A2/COX6A1/SLC25A5/NDUFB2/NDUFB9/NDUFA1/NDUFS2/SDHC/GPR37/COX6B1/UBE2L3/COX5B/NDUFS3/CYC1/VDAC3/NDUFS5/UCHL1/UQCRQ/NDUFA4/NDUFB4/NDUFB5/NDUFA7/NDUFC2/NDUFV2/UQCRFS1/NDUFV3/NDUFB6/VDAC1/COX8A/PPID/UQCR11/UQCRB/COX6C
Homologous recombination	Homologous recombination	Homologous recombination	26	0.731824053219959	2.30187620785666	4.36995423574275e-07	4.36995423574275e-07	3.36150325826366e-06	1842	tags=50%, list=8%, signal=46%	RAD51/BLM/RAD54B/RAD54L/BRCA2/RPA3/EME1/POLD3/SSBP1/POLD2/RAD51C/POLD1/RAD51D
Base excision repair	Base excision repair	Base excision repair	32	0.676960024182283	2.22847028593772	1.66964960881441e-06	1.66964960881441e-06	1.13027251046485e-05	2971	tags=59%, list=13%, signal=52%	FEN1/PCNA/POLE2/NEIL3/PARP1/LIG1/POLE/UNG/TDG/POLD3/POLE3/NTHL1/POLD2/POLD1/LIG3/MBD4/MUTYH/SMUG1/APEX2
Drug metabolism - cytochrome P450	Drug metabolism - cytochrome P450	Drug metabolism - cytochrome P450	60	-0.520644	-2.25991	1.69540876569727e-06	1.69540876569727e-06	1.13027251046485e-05	5517	tags=55%, list=24%, signal=42%	MGST1/MGST2/CYP2B6/GSTP1/FMO4/CYP2A13/GSTA1/GSTT2/UGT2B15/ALDH1A3/UGT2B28/GSTZ1/ADH5/GSTT1/GSTK1/FMO1/GSTM3/ALDH3A1/ADH1A/AOX1/MAOB/CYP3A4/CYP2A6/CYP2A7/FMO5/GSTM4/GSTM5/GSTM1/GSTM2/ADH1B/FMO2/ADH1C/MAOA
Alzheimer's disease	Alzheimer's disease	Alzheimer's disease	141	0.450411173728656	1.90892615430567	2.56031152547402e-06	2.56031152547402e-06	1.57023195261333e-05	4118	tags=42%, list=18%, signal=35%	UQCRH/NDUFA6/CYCS/NDUFA9/COX7B/CDK5/CASP3/NDUFS6/APH1A/HSD17B10/NDUFA8/NDUFB3/NDUFS1/ADAM17/COX5A/NDUFAB1/UQCR10/COX7A2/COX6A1/NDUFB2/NDUFB9/PLCB3/ITPR3/GAPDH/NDUFA1/NDUFS2/PSEN2/SDHC/COX6B1/ATP2A2/COX5B/PSENEN/FADD/NDUFS3/CYC1/CALM1/BID/NDUFS5/IDE/UQCRQ/NDUFA4/ATP2A1/NDUFB4/NDUFB5/BACE2/NDUFA7/NDUFC2/NDUFV2/TNF/UQCRFS1/NDUFV3/NDUFB6/COX8A/GRIN2B/CASP8/PPP3R1/UQCR11/UQCRB/COX6C
Purine metabolism	Purine metabolism	Purine metabolism	148	0.439222823241857	1.86630819166083	2.66939431944267e-06	2.66939431944267e-06	1.57023195261333e-05	3186	tags=35%, list=14%, signal=30%	RRM2/NUDT5/POLE2/GMPS/GART/NME1/RRM1/POLR1B/PNPT1/POLR2D/POLR2H/PRIM2/HPRT1/IMPDH1/PAICS/POLA2/PRPS2/ADA/POLE/ADSL/POLR2K/ADCY7/POLA1/PRIM1/POLD3/DCK/PPAT/POLR3K/GUK1/PRPS1/POLE3/POLD2/POLR2B/POLD1/PNP/PDE7A/ATIC/POLR1C/POLR3G/POLR2G/GMPR/POLR2F/DGUOK/POLR3B/AK2/AMPD3/POLR3C/POLR3F/NME1-NME2/POLR2J/POLR3D/NT5C3A
MAPK signaling pathway	MAPK signaling pathway	MAPK signaling pathway	259	-0.313566	-1.71717	4.92339434137862e-06	4.92339434137862e-06	2.73521907854368e-05	4042	tags=31%, list=18%, signal=26%	CACNA1I/CACNG4/DUSP16/CACNG6/CRK/IL1B/RASGRF2/DUSP8/MYC/CACNB4/CACNA2D4/PLA2G5/RRAS2/PRKACA/FLNB/CDC42/MAPK12/PPP3CC/MAP3K5/IKBKB/RPS6KA3/CACNA1G/CACNA2D2/FGF12/FGF13/PRKACB/NTF3/SRF/FGFR2/PLA2G6/PPP3CA/PLA2G4A/CACNB2/RRAS/MAP3K3/MAP2K7/ECSIT/FGF10/JMJD7-PLA2G4B/EGF/MRAS/CACNA1D/PRKCA/PDGFRB/SOS2/PDGFRA/MAPK3/MAP2K5/FGF7/DUSP4/MKNK2/FLNC/NR4A1/JUN/GNG12/NFKB1/RAPGEF2/CACNA2D1/PLA2G12A/MAX/FGF14/D…
RNA degradation	RNA degradation	RNA degradation	54	0.547855394757165	2.02254138335515	1.66776990212171e-05	1.66776990212171e-05	8.77773632695639e-05	5333	tags=54%, list=23%, signal=41%	LSM4/LSM2/PNPT1/EXOSC3/LSM7/HSPD1/LSM5/LSM8/EXOSC1/EXOSC9/EXOSC2/LSM3/PARN/EXOSC4/PAPOLB/LSM1/PATL1/CNOT4/HSPA9/CNOT1/CNOT10/SKIV2L/EXOSC5/CNOT6/LSM6/PAPOLA/MPHOSPH6/PAPOLG/DCPS
Ubiquitin mediated proteolysis	Ubiquitin mediated proteolysis	Ubiquitin mediated proteolysis	127	0.432821242579182	1.80249861822043	3.63697852501552e-05	3.63697852501552e-05	0.000181848926250776	6170	tags=41%, list=27%, signal=30%	CDC20/UBE2C/SKP2/UBE2S/BRCA1/ITCH/ANAPC7/RBX1/UBE2N/UBE2W/SAE1/UBA6/UBE2A/UBE2K/FANCL/ANAPC11/TRIM37/UBE2NL/CUL2/UBE2F/TRIM32/UBE2L3/TRIP12/CDC23/SMURF2/UBE2I/UBE2O/UBE2Q1/UBE2D1/SOCS1/PIAS3/ANAPC1/ANAPC10/RNF7/UBE2L6/UBA3/UBE3C/BIRC6/BIRC3/UBE2M/UBE2J1/CUL1/UBE2U/CUL4A/UBE2D3/CBLC/CDC27/CDC34/UBE2Z/PIAS2/VHL/DDB1
Axon guidance	Axon guidance	Axon guidance	128	-0.363044	-1.80489	7.85284926858477e-05	7.85284926858477e-05	0.000373945203265941	3426	tags=30%, list=15%, signal=26%	CDC42/LRRC4C/PPP3CC/NFATC1/SRGAP1/PLXNB1/EPHA4/SRGAP3/FYN/PPP3CA/EFNB2/EFNB1/NRP1/EPHA2/ABL1/ROBO3/MET/MAPK3/GNAI2/SEMA3C/PAK3/CFL2/EFNB3/SEMA3E/DPYSL2/SEMA6A/GNAI1/PPP3CB/NFAT5/CXCL12/SLIT3/ARHGEF12/SEMA5A/NTN4/ABLIM1/SLIT2/ABLIM3/SEMA3G/SEMA6D
Oocyte meiosis	Oocyte meiosis	Oocyte meiosis	108	0.442998251730323	1.80942223879934	9.05884989421884e-05	9.05884989421884e-05	0.000411765904282674	3606	tags=34%, list=16%, signal=29%	CDC20/CCNB2/AURKA/PTTG1/CCNE2/CCNE1/BUB1/CDK1/MAD2L1/CDC25C/CCNB1/ESPL1/CDK2/SMC1A/PKMYT1/FBXO5/ANAPC7/RBX1/PLK1/ADCY7/ANAPC11/ITPR3/YWHAQ/YWHAZ/YWHAH/CALM1/PRKX/CDC23/STAG3/MAD2L2/MAP2K1/FBXO43/PPP2R5D/YWHAB/PPP1CA/PTTG2/ANAPC1
Calcium signaling pathway	Calcium signaling pathway	Calcium signaling pathway	174	-0.323353	-1.70644	0.000114839372000026	0.000114839372000026	0.000499301617391417	4042	tags=32%, list=18%, signal=26%	CACNA1I/CHRM5/P2RX6/TRPC1/PLCB1/ATP2B4/EDNRA/DRD5/AVPR1A/PRKACA/ATP2B1/BDKRB2/PPP3CC/SLC25A4/GRM5/GRIN2A/PHKA2/MYLK3/GRPR/CACNA1G/SLC8A3/PRKACB/ADCY9/PLCD4/ADRB1/PLCD3/PPP3CA/PLN/PTGER3/CACNA1D/RYR3/PRKCA/TACR1/PDGFRB/PLCD1/PDGFRA/GNA11/ERBB4/PDE1A/HTR2A/GNAQ/CACNA1C/ADRB2/EGFR/MYLK/PDE1C/PPP3CB/CALML3/ADCY4/SLC25A6/GNAL/OXTR/ITPR1/AGTR1/EDNRB
Nucleotide excision repair	Nucleotide excision repair	Nucleotide excision repair	44	0.557256048600808	1.96668283068587	0.000166154534376691	0.000166154534376691	0.000692310559902879	6327	tags=59%, list=28%, signal=43%	PCNA/RFC4/POLE2/RFC2/RFC3/RBX1/RPA3/LIG1/POLE/POLD3/GTF2H4/POLE3/POLD2/POLD1/RFC5/ERCC3/CETN2/ERCC2/ERCC4/CDK7/CUL4A/GTF2H5/MNAT1/ERCC6/DDB1/RPA1
Dilated cardiomyopathy	Dilated cardiomyopathy	Dilated cardiomyopathy	89	-0.386048	-1.80287	0.000179638464667758	0.000179638464667758	0.000694022794242725	4517	tags=43%, list=20%, signal=34%	ADCY1/ITGA6/DES/SGCD/TGFB1/CACNG4/CACNG6/CACNB4/CACNA2D4/PRKACA/ITGA8/SGCA/ACTC1/ITGB4/CACNA2D2/PRKACB/ADCY6/ADCY9/LMNA/TPM1/ADRB1/ITGA10/PLN/CACNB2/SGCB/ITGA3/ITGA2/CACNA1D/ITGA9/TPM2/CACNA2D1/ITGA1/CACNA1C/LAMA2/ADCY4/DMD/ITGA7/IGF1
Arachidonic acid metabolism	Arachidonic acid metabolism	Arachidonic acid metabolism	51	-0.468123	-1.93597	0.000180445926503109	0.000180445926503109	0.000694022794242725	3553	tags=33%, list=16%, signal=28%	PLA2G5/ALOX15B/GPX4/PTGDS/PLA2G6/PLA2G4A/GPX2/JMJD7-PLA2G4B/GGT7/CYP2U1/PLA2G12A/AKR1C3/GGT5/LTC4S/PTGS2/GPX3/EPHX2
Basal transcription factors	Basal transcription factors	Basal transcription factors	33	0.58092780645048	1.91934387542427	0.000320148197125843	0.000320148197125843	0.00118573406342905	3359	tags=42%, list=15%, signal=36%	TAF5/TAF2/TAF11/GTF2E1/GTF2H4/TBPL1/TAF5L/GTF2IRD1/GTF2A2/GTF2E2/TAF6L/TAF4/TAF4B/TBP
Metabolism of xenobiotics by cytochrome P450	Metabolism of xenobiotics by cytochrome P450	Metabolism of xenobiotics by cytochrome P450	58	-0.4327	-1.84682	0.000608203773841753	0.000608203773841753	0.00217215633514912	5517	tags=47%, list=24%, signal=35%	MGST1/MGST2/CYP2B6/GSTP1/GSTA1/GSTT2/UGT2B15/ALDH1A3/UGT2B28/GSTZ1/ADH5/GSTT1/GSTK1/GSTM3/ALDH3A1/ADH1A/CYP3A4/EPHX1/AKR1C2/AKR1C1/GSTM4/AKR1C3/GSTM5/GSTM1/GSTM2/ADH1B/ADH1C
Pathways in cancer	Pathways in cancer	Pathways in cancer	319	-0.259384	-1.4444	0.000643480464962724	0.000643480464962724	0.00221889815504388	3448	tags=29%, list=15%, signal=25%	CEBPA/JAK1/CDC42/PML/LAMB1/VEGFC/MSH3/GLI2/IL6/ETS1/CSF1R/EGLN1/TCF7/IKBKB/FZD10/FZD3/FGF12/DAPK2/TCF7L2/PTCH2/FZD7/TCF7L1/MITF/FGF13/STAT3/WNT11/FGFR2/PGF/RALB/MMP2/ABL1/FZD1/NFKBIA/GLI1/RXRA/ITGA3/LAMA4/AXIN2/GLI3/BMP4/FGF10/EGF/LAMC1/ITGA2/VEGFB/PRKCA/RALGDS/PDGFRB/MET/SOS2/PDGFRA/MAPK3/FGF7/LAMB3/IGF1R/AR/JUN/FZD8/KIT/NFKB1/BMP2/HGF/BCL2/STAT5A/MAX/FLT3LG/PIK3R1/LAMC3/FGF14/SMAD3/LAMA2/PPARG/…
Fatty acid metabolism	Fatty acid metabolism	Fatty acid metabolism	40	-0.483983	-1.91417	0.000690576076937068	0.000690576076937068	0.00230192025645689	5603	tags=65%, list=24%, signal=49%	ECHS1/ADH4/CYP4A11/HADHB/ACSL5/ACOX3/ECI2/ACSL6/HADH/ADH5/ALDH7A1/ALDH9A1/ADH1A/ACADM/ACSL1/ALDH2/ACAT1/ACAA1/ACADL/HADHA/ACADVL/ALDH3A2/ACADS/ACADSB/ADH1B/ADH1C
RNA polymerase	RNA polymerase	RNA polymerase	27	0.586943621819009	1.86777797227344	0.000738694811879503	0.000738694811879503	0.00238288648993388	3970	tags=63%, list=17%, signal=52%	POLR1B/POLR2D/POLR2H/POLR2K/POLR3K/POLR2B/POLR1C/POLR3G/POLR2G/POLR2F/POLR3B/POLR3C/POLR3F/POLR2J/POLR3D/POLR2I/POLR1A
Hypertrophic cardiomyopathy (HCM)	Hypertrophic cardiomyopathy (HCM)	Hypertrophic cardiomyopathy (HCM)	82	-0.374752	-1.71432	0.000823071749775839	0.000823071749775839	0.0025720992180495	4246	tags=38%, list=19%, signal=31%	DES/SGCD/TGFB1/CACNG4/CACNG6/CACNB4/CACNA2D4/PRKAB1/ITGA8/SGCA/IL6/ACTC1/ITGB4/CACNA2D2/LMNA/TPM1/ITGA10/CACNB2/SGCB/ITGA3/ITGA2/CACNA1D/ITGA9/TPM2/CACNA2D1/ITGA1/CACNA1C/LAMA2/DMD/ITGA7/IGF1
Arrhythmogenic right ventricular cardiomyopathy (ARVC)	Arrhythmogenic right ventricular cardiomyopathy (ARVC)	Arrhythmogenic right ventricular cardiomyopathy (ARVC)	73	-0.396143	-1.77811	0.000974913563868532	0.000974913563868532	0.00288548710035529	4246	tags=41%, list=19%, signal=34%	ITGA6/DES/SGCD/CACNG4/CACNG6/ACTN4/CACNB4/CACNA2D4/ITGA8/SGCA/ITGB4/TCF7/GJA1/CACNA2D2/TCF7L2/TCF7L1/LMNA/ITGA10/CACNB2/SGCB/ITGA3/ITGA2/CACNA1D/ITGA9/CACNA2D1/ITGA1/CACNA1C/LAMA2/DMD/ITGA7
Tight junction	Tight junction	Tight junction	127	-0.322009	-1.59077	0.00100406134920299	0.00100406134920299	0.00288548710035529	2243	tags=20%, list=10%, signal=19%	RRAS/EPB41L2/CLDN22/MRAS/PRKCA/EXOC3/MYH10/GNAI2/PPP2CB/MPDZ/CLDN8/AMOTL1/EPB41L1/SPTAN1/PTEN/MYL5/MYL9/MAGI2/GNAI1/MAGI1/CLDN19/JAM3/CLDN11/JAM2/CLDN5/MYH11
Circadian rhythm - mammal	Circadian rhythm - mammal	Circadian rhythm - mammal	12	-0.704844	-1.98684	0.0010266105539869	0.0010266105539869	0.00288548710035529	4082	tags=83%, list=18%, signal=69%	NR1D1/ARNTL/NPAS2/BHLHE40/CSNK1D/PER3/CSNK1E/BHLHE41/PER2/CRY2
Primary immunodeficiency	Primary immunodeficiency	Primary immunodeficiency	35	0.544827227566431	1.8340909527443	0.0010387753561279	0.0010387753561279	0.00288548710035529	5614	tags=49%, list=25%, signal=37%	TAP1/ADA/UNG/RFX5/ICOS/TAP2/LCK/CD8B/CD3D/BTK/BLNK/JAK3/CD19/PTPRC/AICDA/CD8A/RFXANK
N-Glycan biosynthesis	N-Glycan biosynthesis	N-Glycan biosynthesis	45	0.515664702142464	1.82595040187353	0.0014951511720811	0.0014951511720811	0.00404094911373271	4137	tags=38%, list=18%, signal=31%	RPN1/ALG6/B4GALT2/RFT1/B4GALT3/MGAT4B/ALG1/DPM1/ALG8/ALG3/MGAT2/DOLPP1/RPN2/DPM2/B4GALT1/MOGS/STT3A
Antigen processing and presentation	Antigen processing and presentation	Antigen processing and presentation	79	0.433661963257361	1.68915019059379	0.00174967326144267	0.00174967326144267	0.00460440331958597	6011	tags=37%, list=26%, signal=27%	IFI30/TAP1/CTSB/RFX5/NFYA/HSPA4/HSPA8/KLRD1/CTSL/HLA-DOB/KLRC1/TAP2/CD8B/HSPA6/HLA-DMB/CTSS/KLRC3/HSP90AA1/KIR2DL4/B2M/HLA-DQA1/IFNA10/CALR/LTA/CD8A/RFXANK/KIR2DL3/HSPA5/LGMN
Progesterone-mediated oocyte maturation	Progesterone-mediated oocyte maturation	Progesterone-mediated oocyte maturation	84	0.420527909993339	1.6595031571337	0.00215861050169584	0.00215861050169584	0.00553489872229702	2580	tags=29%, list=11%, signal=25%	CCNB2/CCNA2/CDC25A/BUB1/CDK1/MAD2L1/CDC25C/CCNB1/CDK2/PKMYT1/ANAPC7/PLK1/CDC25B/ADCY7/ANAPC11/MAPK9/PRKX/CDC23/GNAI3/PIK3R3/MAPK13/PIK3CB/MAPK14/MAD2L2
Pathogenic Escherichia coli infection	Pathogenic Escherichia coli infection	Pathogenic Escherichia coli infection	52	0.465150104951155	1.70715048427806	0.00267132983620324	0.00267132983620324	0.0066783245905081	4460	tags=38%, list=19%, signal=31%	TUBA1C/TUBA1B/ARPC5L/TUBB/TUBA3C/YWHAQ/YWHAZ/ARPC1B/TUBB4B/ARPC5/NCK1/ARPC2/ARPC4/EZR/TUBB3/CTTN/ACTB/TUBA4A/LY96/TUBAL3
Complement and coagulation cascades	Complement and coagulation cascades	Complement and coagulation cascades	68	-0.368034	-1.64116	0.003128499877517	0.003128499877517	0.00725552488150445	3768	tags=31%, list=16%, signal=26%	C8B/CFI/SERPINA1/SERPINA5/BDKRB2/C3/C6/F8/C4BPA/THBD/SERPING1/TFPI/C7/F3/CFD/CD59/F10/VWF/PLAT/PROS1/A2M
Systemic lupus erythematosus	Systemic lupus erythematosus	Systemic lupus erythematosus	53	0.470819466445183	1.72978612279415	0.00314696563099058	0.00314696563099058	0.00725552488150445	5315	tags=45%, list=23%, signal=35%	SNRPD1/SNRPD3/FCGR1A/IFNG/SNRPB/CD86/C2/CD80/C1QB/FCGR3B/TNF/HLA-DOB/FCGR2A/FCGR3A/HLA-DMB/GRIN2B/C8G/IL10/FCGR2B/HLA-DQA1/FCGR2C/SSB/C1QC/CD28
ECM-receptor interaction	ECM-receptor interaction	ECM-receptor interaction	83	-0.351613	-1.61791	0.00315150782538195	0.00315150782538195	0.00725552488150445	4509	tags=41%, list=20%, signal=33%	ITGA6/SV2C/LAMC2/SDC2/CD44/THBS4/SDC4/CHAD/AGRN/ITGA8/LAMB1/COL6A2/ITGB4/SV2A/ITGA10/ITGA3/LAMA4/HSPG2/LAMC1/ITGA2/ITGA9/LAMB3/ITGA1/LAMC3/LAMA2/CD36/COL6A6/COL4A6/TNN/LAMB2/RELN/LAMA3/VWF/ITGA7
PPAR signaling pathway	PPAR signaling pathway	PPAR signaling pathway	67	-0.363961	-1.61912	0.00319243094786196	0.00319243094786196	0.00725552488150445	3260	tags=31%, list=14%, signal=27%	ACADM/ACSL1/UCP1/PLTP/SLC27A6/ACAA1/HMGCS2/RXRA/PPARA/ACADL/LPL/ADIPOQ/PCK1/ILK/FABP4/PLIN1/PPARG/CD36/AQP7/SORBS1/SLC27A1
Amino sugar and nucleotide sugar metabolism	Amino sugar and nucleotide sugar metabolism	Amino sugar and nucleotide sugar metabolism	41	0.496917224401077	1.72398551550922	0.00331455551666464	0.00331455551666464	0.00736567892592141	6256	tags=51%, list=27%, signal=37%	PMM2/PGM2/NANP/UAP1/GFPT1/HK3/GNPNAT1/CMAS/NPL/NANS/GALK1/GALE/PGM3/UXS1/NAGK/GFPT2/HK2/GMPPA/GPI/GMDS/GNPDA1
Aminoacyl-tRNA biosynthesis	Aminoacyl-tRNA biosynthesis	Aminoacyl-tRNA biosynthesis	21	0.58507029980893	1.74195251392786	0.00422843247021648	0.00422843247021648	0.00919224450047061	4167	tags=52%, list=18%, signal=43%	DARS2/YARS2/IARS2/FARSB/PARS2/EARS2/HARS2/NARS2/RARS2/VARS2/LARS2
Retinol metabolism	Retinol metabolism	Retinol metabolism	48	-0.416216	-1.71815	0.00433743602754546	0.00433743602754546	0.00922858729264991	6045	tags=50%, list=26%, signal=37%	DGAT1/CYP1A2/ADH4/CYP4A11/CYP2B6/CYP2A13/CYP26B1/UGT2B15/UGT2B28/ADH5/RDH5/ADH1A/DGAT2/CYP26A1/CYP3A4/CYP2A6/CYP2A7/DHRS4/DHRS3/RETSAT/ALDH1A1/ADH1B/ADH1C/ALDH1A2
Valine, leucine and isoleucine degradation	Valine, leucine and isoleucine degradation	Valine, leucine and isoleucine degradation	43	-0.434496	-1.74234	0.00489277301161544	0.00489277301161544	0.0101932771075322	4347	tags=58%, list=19%, signal=47%	HIBCH/IVD/HADH/MCCC2/ALDH7A1/ALDH9A1/BCKDHA/ABAT/ACADM/HIBADH/DBT/ACAD8/ALDH2/ACAT1/AOX1/ACAA1/HMGCS2/HMGCL/HADHA/AUH/ALDH3A2/ALDH6A1/PCCA/ACADS/ACADSB
Vasopressin-regulated water reabsorption	Vasopressin-regulated water reabsorption	Vasopressin-regulated water reabsorption	44	-0.427779	-1.72617	0.00499654948166055	0.00499654948166055	0.0101970397584909	5624	tags=52%, list=25%, signal=39%	DYNLL2/ADCY3/CREB1/ARHGDIA/DYNC1I1/AQP3/DYNC2LI1/DCTN6/PRKACA/CREB5/RAB5B/NSF/AQP2/RAB11B/PRKACB/ADCY6/ADCY9/DCTN2/DCTN4/DCTN1/DYNC2H1/AVPR2/VAMP2
GnRH signaling pathway	GnRH signaling pathway	GnRH signaling pathway	93	-0.328981	-1.54701	0.0053058918754924	0.0053058918754924	0.0106117837509848	5366	tags=42%, list=23%, signal=32%	PLA2G2F/CACNA1F/ATF4/CAMK2D/PLD1/MAP3K1/MAPK7/MAP2K2/MAPK10/ADCY1/PLCB1/PLA2G5/PRKACA/CDC42/MAPK12/HBEGF/PRKACB/ADCY6/ADCY9/MMP2/PLA2G6/PLD2/PLA2G4A/MAP3K3/MAP2K7/JMJD7-PLA2G4B/CACNA1D/PRKCA/SOS2/MAPK3/GNA11/JUN/GNAQ/PLA2G12A/CACNA1C/EGFR/CALML3/ADCY4/ITPR1
Melanoma	Melanoma	Melanoma	71	-0.357258	-1.60356	0.00558489714062045	0.00558489714062045	0.0109507787070989	1828	tags=31%, list=8%, signal=29%	FGF12/MITF/FGF13/FGF10/EGF/PDGFRB/MET/PDGFRA/MAPK3/FGF7/IGF1R/HGF/PIK3R1/FGF14/PTEN/EGFR/FGFR1/FGF2/FGF1/PDGFA/IGF1/PDGFD
p53 signaling pathway	p53 signaling pathway	p53 signaling pathway	66	0.428622489516375	1.62525349927013	0.00570612514218806	0.00570612514218806	0.0109733175811309	2278	tags=26%, list=10%, signal=23%	CCNB2/RRM2/CCNE2/CCNE1/CDK1/CCNB1/CDK2/CHEK2/CYCS/CDKN2A/CASP3/GTSE1/CDK4/BAX/BID/ATR/PIDD1
Taurine and hypotaurine metabolism	Taurine and hypotaurine metabolism	Taurine and hypotaurine metabolism	10	-0.685717	-1.82438	0.00598057770890416	0.00598057770890416	0.0111863459063042	1645	tags=40%, list=7%, signal=37%	GGT7/CSAD/GGT5/CDO1
Cytokine-cytokine receptor interaction	Cytokine-cytokine receptor interaction	Cytokine-cytokine receptor interaction	255	-0.247874	-1.3604	0.00604062678940426	0.00604062678940426	0.0111863459063042	3174	tags=21%, list=14%, signal=18%	VEGFC/IL6/TNFRSF14/CSF1R/EDAR/IL17RA/TPO/EDA/FLT1/PF4/ACVR1B/PPBP/KDR/IL4R/IFNAR1/ACVR2A/ACVR1/ACVRL1/EGF/VEGFB/PDGFRB/MET/PDGFRA/CTF1/TNFRSF10D/CNTFR/TNFSF10/KIT/CCL21/IL6ST/CX3CL1/BMP2/LEP/HGF/FLT3LG/IL20RA/CSF1/GHR/CXCL2/EGFR/IL17B/NGFR/IL11RA/LEPR/PDGFA/CXCL12/TNFSF12/TGFBR2/INHBB/CCL28/CCL14/CX3CR1/LIFR/TSLP
Aldosterone-regulated sodium reabsorption	Aldosterone-regulated sodium reabsorption	Aldosterone-regulated sodium reabsorption	42	-0.409894	-1.64462	0.00710496420556008	0.00710496420556008	0.012918116737382	1631	tags=33%, list=7%, signal=31%	ATP1A4/ATP1B1/INSR/SCNN1A/SLC9A3R2/PRKCA/MAPK3/IRS1/PIK3R1/ATP1B2/NR3C2/IGF1/IRS2/ATP1A2
Vibrio cholerae infection	Vibrio cholerae infection	Vibrio cholerae infection	52	0.444612369185704	1.6317748040734	0.00724554969852742	0.00724554969852742	0.0129384816045132	5799	tags=48%, list=25%, signal=36%	SEC61A2/SEC61G/ATP6V0B/ATP6V0A2/PDIA4/ATP6V1F/KDELR3/PRKX/ATP6V1G3/KDELR2/SEC61B/ATP6V1A/ATP6V1C2/ATP6V1C1/ACTB/ARF1/ATP6V1H/ATP6V1E1/ATP6V1B2/ATP6V0E2/KCNQ1/ATP6V1D/SEC61A1/GNAS/TCIRG1
Regulation of actin cytoskeleton	Regulation of actin cytoskeleton	Regulation of actin cytoskeleton	209	-0.259649	-1.40064	0.00809884819982682	0.00809884819982682	0.0140478967352056	4034	tags=28%, list=18%, signal=23%	CHRM5/MYL7/ACTN4/ABI2/CRK/ARAF/PPP1CB/RRAS2/IQGAP2/CDC42/ITGA8/BDKRB2/ARHGAP35/ARHGEF7/PIP5K1C/ITGB4/MYLK3/FGF12/FGF13/FGFR2/DIAPH2/ITGA10/RRAS/PXN/ITGA3/FGF10/EGF/ARHGEF6/MRAS/ITGA2/SLC9A1/PDGFRB/ITGA9/SOS2/PDGFRA/MYH10/MAPK3/FGF7/PAK3/GNG12/CFL2/ITGA1/PIK3R1/FGF14/MYL5/MYL9/EGFR/FGFR1/FGF2/MYLK/FGF1/PDGFA/DOCK1/ARHGEF12/WASF2/GSN/ITGA7/PDGFD
Long-term depression	Long-term depression	Long-term depression	64	-0.35138	-1.53336	0.00814778010641925	0.00814778010641925	0.0140478967352056	3836	tags=33%, list=17%, signal=27%	PLCB1/ARAF/PLA2G5/PRKG1/GRM5/PLA2G6/PLA2G4A/JMJD7-PLA2G4B/PRKCA/GNAO1/MAPK3/GNAI2/GNA11/IGF1R/PPP2CB/GRIA1/GNAQ/PLA2G12A/GNAI1/ITPR1/IGF1
Adherens junction	Adherens junction	Adherens junction	67	-0.341817	-1.52061	0.00892814815114978	0.00892814815114978	0.0149791203621266	4229	tags=36%, list=18%, signal=29%	INSR/IQGAP1/ACTN4/CREBBP/CDC42/TCF7/TJP1/TCF7L2/TCF7L1/FYN/SNAI2/MET/CTNND1/MAPK3/PTPRM/IGF1R/WASF3/SMAD3/EGFR/FGFR1/PTPRB/SORBS1/WASF2/TGFBR2
Cysteine and methionine metabolism	Cysteine and methionine metabolism	Cysteine and methionine metabolism	34	0.495302083502496	1.6517063156761	0.00898747221727594	0.00898747221727594	0.0149791203621266	2938	tags=38%, list=13%, signal=33%	DNMT3A/DNMT3B/DNMT1/IL4I1/CBS/SMS/SDS/LDHC/AMD1/ENOPH1/LDHA/AHCY/GOT1
Ether lipid metabolism	Ether lipid metabolism	Ether lipid metabolism	26	-0.491743	-1.73269	0.0092321048116434	0.0092321048116434	0.0151345980518744	3966	tags=65%, list=17%, signal=54%	PLA2G2F/PAFAH2/PLD1/LPCAT4/PLA2G5/AGPS/CHPT1/PLA2G6/PLD2/PLA2G4A/PAFAH1B2/ENPP6/JMJD7-PLA2G4B/LPCAT2/PLA2G12A/PAFAH1B1/ENPP2
Wnt signaling pathway	Wnt signaling pathway	Wnt signaling pathway	147	-0.277702	-1.42417	0.00988616155425708	0.00988616155425708	0.015945421861705	5657	tags=38%, list=25%, signal=29%	LRP6/TP53/CTBP1/PPP2R5A/DKK4/WNT2B/CSNK2A2/ROCK2/CAMK2D/DKK2/SKP1/MAPK10/WNT5B/PPP2R1A/CHD8/DVL2/CREBBP/CER1/PLCB1/MYC/PPP2R5C/PRKACA/PPP3CC/NFATC1/TCF7/CCND3/CXXC4/FZD10/FZD3/CCND2/TCF7L2/FZD7/TCF7L1/PRKACB/WNT11/BTRC/PPP3CA/FZD1/CTNNBIP1/CSNK1E/AXIN2/FRAT1/PRKCA/SFRP1/PPP2CB/JUN/FZD8/WIF1/SMAD3/LRP5/PPP3CB/FZD4/NFAT5/PRICKLE2/SOX17/DAAM2
Insulin signaling pathway	Insulin signaling pathway	Insulin signaling pathway	133	-0.2844	-1.42119	0.0103976677805399	0.0103976677805399	0.0165042345722855	3864	tags=36%, list=17%, signal=30%	PRKAA1/MAP2K2/MAPK10/FLOT2/G6PC2/PDE3B/INSR/CRK/SOCS3/ARAF/SH2B2/PYGL/PPP1CB/PRKAB1/PRKACA/PPP1R3C/IKBKB/PHKA2/PDE3A/GYS2/PRKACB/TSC1/RAPGEF1/PPP1R3B/RHOQ/TRIP10/PYGB/PPARGC1A/TSC2/PRKAR1A/PRKAR2B/SOS2/SHC2/MAPK3/MKNK2/PCK1/ACACB/IRS1/PIK3R1/INPP5K/FOXO1/PYGM/CALML3/RPS6/LIPE/SORBS1/SOCS2/IRS2
Gap junction	Gap junction	Gap junction	85	-0.325158	-1.50605	0.0119096595778114	0.0119096595778114	0.0186088430903303	3173	tags=34%, list=14%, signal=29%	PRKG1/GRM5/GJA1/TJP1/DRD2/PRKACB/ADCY6/ADCY9/ADRB1/CSNK1D/EGF/PRKCA/PDGFRB/SOS2/PDGFRA/MAPK3/MAP2K5/GNAI2/GNA11/TUBB2B/HTR2A/GNAQ/LPAR1/EGFR/GNAI1/ADCY4/PDGFA/ITPR1/PDGFD
Propanoate metabolism	Propanoate metabolism	Propanoate metabolism	31	-0.434635	-1.59563	0.012900825971429	0.012900825971429	0.0198474245714292	3674	tags=48%, list=16%, signal=41%	SUCLA2/ALDH7A1/ALDH9A1/ABAT/SUCLG2/ACADM/ALDH2/ACAT1/HADHA/ACACB/ALDH3A2/ACSS3/ALDH6A1/PCCA/ACSS2
Glycosphingolipid biosynthesis - lacto and neolacto series	Glycosphingolipid biosynthesis - lacto and neolacto series	Glycosphingolipid biosynthesis - lacto and neolacto series	25	0.521350877419336	1.61602298646107	0.0140330130716118	0.0140330130716118	0.0212621410175936	7387	tags=60%, list=32%, signal=41%	B4GALT2/B4GALT3/B4GALT4/ST3GAL4/FUT4/B4GALT1/GCNT2/FUT3/ST3GAL6/B3GNT2/B3GNT5/ST8SIA1/FUT2/FUT7/B3GALT2
Allograft rejection	Allograft rejection	Allograft rejection	34	0.480528391833518	1.60243981620381	0.0147391449678903	0.0147391449678903	0.0219987238326721	5409	tags=35%, list=24%, signal=27%	IFNG/IL12B/CD86/GZMB/CD80/TNF/HLA-DOB/HLA-DMB/IL10/HLA-DQA1/CD28/FASLG
Basal cell carcinoma	Basal cell carcinoma	Basal cell carcinoma	53	-0.364001	-1.51341	0.016299009603081	0.016299009603081	0.0239691317692368	3152	tags=34%, list=14%, signal=29%	PTCH1/GLI2/TCF7/FZD10/FZD3/TCF7L2/PTCH2/FZD7/TCF7L1/WNT11/FZD1/GLI1/AXIN2/GLI3/BMP4/FZD8/BMP2/FZD4
Butanoate metabolism	Butanoate metabolism	Butanoate metabolism	33	-0.423823	-1.59344	0.0175211322165842	0.0175211322165842	0.0252585708152973	5479	tags=55%, list=24%, signal=42%	OXCT1/ALDH5A1/BDH2/AACS/HADH/ALDH7A1/ACSM3/ALDH9A1/ABAT/ACSM1/ALDH2/ACAT1/HMGCS2/HMGCL/HADHA/ALDH3A2/ACSM5/ACADS
Renin-angiotensin system	Renin-angiotensin system	Renin-angiotensin system	17	-0.518375	-1.60528	0.0176809995707081	0.0176809995707081	0.0252585708152973	3486	tags=41%, list=15%, signal=35%	NLN/LNPEP/CMA1/CTSG/ANPEP/MME/AGTR1
Melanogenesis	Melanogenesis	Melanogenesis	97	-0.296656	-1.40717	0.0205045067469042	0.0205045067469042	0.028864395632552	3011	tags=26%, list=13%, signal=22%	TCF7/FZD10/FZD3/TCF7L2/FZD7/TCF7L1/MITF/PRKACB/ADCY6/WNT11/ADCY9/EDN1/FZD1/PRKCA/GNAO1/MAPK3/GNAI2/FZD8/KIT/GNAQ/GNAI1/FZD4/CALML3/ADCY4/EDNRB
Long-term potentiation	Long-term potentiation	Long-term potentiation	68	-0.33005	-1.47178	0.0207823648554374	0.0207823648554374	0.028864395632552	3934	tags=37%, list=17%, signal=31%	MAP2K2/PPP1R12A/ADCY1/CREBBP/PLCB1/ARAF/PPP1CB/PRKACA/PPP3CC/GRM5/GRIN2A/RPS6KA3/PRKACB/PPP3CA/PPP1R1A/PRKCA/MAPK3/GRIA1/GNAQ/CACNA1C/RPS6KA2/PPP3CB/CALML3/ITPR1/RAPGEF3
Non-homologous end-joining	Non-homologous end-joining	Non-homologous end-joining	12	0.629579034546412	1.58741556157146	0.0231625356453418	0.0231625356453418	0.0317295008840299	3513	tags=42%, list=15%, signal=35%	FEN1/PRKDC/XRCC4/XRCC6/XRCC5
Adipocytokine signaling pathway	Adipocytokine signaling pathway	Adipocytokine signaling pathway	65	-0.322883	-1.41968	0.0257559322667022	0.0257559322667022	0.0348053138739219	5361	tags=43%, list=23%, signal=33%	ACSL5/PRKAA2/TNFRSF1B/RELA/PRKAA1/MAPK10/RXRG/G6PC2/ACSL6/SOCS3/PRKAB1/ACSL1/IKBKB/STAT3/NFKBIA/PPARGC1A/RXRA/PPARA/STK11/ADIPOQ/PCK1/ACACB/IRS1/NFKB1/LEP/CD36/LEPR/IRS2
Steroid biosynthesis	Steroid biosynthesis	Steroid biosynthesis	17	0.543547058214423	1.52383888540373	0.0273578628189933	0.0273578628189933	0.0361721498345223	3719	tags=47%, list=16%, signal=39%	EBP/SQLE/NSDHL/DHCR7/MSMO1/CYP27B1/HSD17B7/CYP51A1
Lysosome	Lysosome	Lysosome	120	0.331496088516906	1.36735722829255	0.027490833874237	0.027490833874237	0.0361721498345223	4040	tags=28%, list=18%, signal=23%	CTSV/AP1S1/CTSB/ATP6V0B/LAMP3/PLA2G15/ATP6V0A2/LAPTM4B/GALNS/M6PR/NPC1/AP1S3/CLTC/ABCB9/GNPTAB/CTSC/ARSB/AP3M2/CTSL/AP4E1/GM2A/CTSA/LAPTM5/GLB1/LAMP2/NAGA/GBA/CTSZ/CTSS/CTSD/ATP6V1H/AP4B1/MAN2B1
Terpenoid backbone biosynthesis	Terpenoid backbone biosynthesis	Terpenoid backbone biosynthesis	15	0.589209228153712	1.58756936043445	0.0285098965210169	0.0285098965210169	0.0370258396376843	3675	tags=60%, list=16%, signal=50%	PDSS1/FDPS/ACAT2/HMGCS1/IDI1/HMGCR/PDSS2/GGPS1/MVD
Galactose metabolism	Galactose metabolism	Galactose metabolism	25	0.490579351930881	1.52064098046165	0.0300693472902915	0.0300693472902915	0.0385504452439635	5658	tags=44%, list=25%, signal=33%	B4GALT2/PGM2/PFKP/HK3/GALK1/GALE/GLB1/B4GALT1/LCT/HK2/PFKL
Notch signaling pathway	Notch signaling pathway	Notch signaling pathway	47	-0.341659	-1.41357	0.0326972898307752	0.0326972898307752	0.0413889744693357	2530	tags=34%, list=11%, signal=30%	CREBBP/MFNG/NCOR2/NOTCH3/HES1/DTX3/RFNG/KAT2B/MAML2/JAG1/DLL1/JAG2/DTX1/NOTCH4/RBPJ/MAML3
Graft-versus-host disease	Graft-versus-host disease	Graft-versus-host disease	37	0.434377935854955	1.4852805434784	0.0338279177545052	0.0338279177545052	0.0422848971931316	6354	tags=38%, list=28%, signal=27%	IFNG/CD86/GZMB/CD80/KLRD1/TNF/HLA-DOB/KLRC1/HLA-DMB/HLA-DQA1/CD28/FASLG/KIR2DL3/IL2
Type I diabetes mellitus	Type I diabetes mellitus	Type I diabetes mellitus	40	0.427040987625868	1.47688131066447	0.0349694234425538	0.0349694234425538	0.0431721277068565	6354	tags=40%, list=28%, signal=29%	HSPD1/IFNG/IL12B/CD86/GZMB/CD80/TNF/HLA-DOB/HLA-DMB/HLA-DQA1/LTA/PTPRN/CD28/FASLG/INS/IL2
Glycosaminoglycan biosynthesis - keratan sulfate	Glycosaminoglycan biosynthesis - keratan sulfate	Glycosaminoglycan biosynthesis - keratan sulfate	14	0.583044052226387	1.5395274481949	0.0370820794845324	0.0370820794845324	0.0452220481518688	3951	tags=43%, list=17%, signal=35%	B4GALT2/B4GALT3/B4GALT4/B3GNT7/B4GALT1/CHST6
Protein export	Protein export	Protein export	22	0.512573097543025	1.53931900293748	0.0385927973758094	0.0385927973758094	0.046497346235915	5995	tags=64%, list=26%, signal=47%	SEC61A2/SRPRB/SEC61G/IMMP1L/SRP72/SEC63/SRP54/SRP9/SEC61B/SRP19/SPCS2/SEC61A1/SEC11C/HSPA5
Alanine, aspartate and glutamate metabolism	Alanine, aspartate and glutamate metabolism	Alanine, aspartate and glutamate metabolism	30	0.454344565296646	1.48670749089307	0.039424070230384	0.039424070230384	0.0469334169409333	3846	tags=37%, list=17%, signal=31%	IL4I1/ASNS/ADSL/PPAT/NIT2/GFPT1/ACY3/GOT1/GPT2/GLS/CAD
Fc gamma R-mediated phagocytosis	Fc gamma R-mediated phagocytosis	Fc gamma R-mediated phagocytosis	91	0.341358863093472	1.36013936497483	0.0403645833333333	0.0403645833333333	0.0474877450980392	5569	tags=41%, list=24%, signal=31%	ARPC5L/VAV2/FCGR1A/RPS6KB2/DNM1L/CFL1/ARPC1B/LIMK1/MARCKSL1/ARPC5/PIK3R3/PIK3CB/DOCK2/SYK/ASAP1/SPHK1/FCGR2A/ARPC2/ASAP2/MAP2K1/FCGR3A/ARPC4/HCK/MYO10/FCGR2B/FCGR2C/LAT/NCF1/RAF1/CRKL/PIK3R5/PIP5K1A/PAK1/PLA2G4F/PLA2G4D/PTPRC/PIK3R2
Jak-STAT signaling pathway	Jak-STAT signaling pathway	Jak-STAT signaling pathway	152	-0.25165	-1.30368	0.0419736072329652	0.0419736072329652	0.0488065200383316	4101	tags=23%, list=18%, signal=19%	IL22RA1/PIAS1/CREBBP/SOCS3/EPOR/MYC/IFNA21/JAK1/CISH/SPRED2/IL6/CCND3/TPO/CCND2/STAT3/IL4R/IFNAR1/SOS2/CTF1/CNTFR/IL6ST/LEP/STAT5A/STAT6/PIK3R1/IL20RA/GHR/IL11RA/LEPR/SOCS2/SPRY1/LIFR/TSLP/STAT5B/SPRY2
Leukocyte transendothelial migration	Leukocyte transendothelial migration	Leukocyte transendothelial migration	114	-0.274401	-1.32823	0.0440677658897926	0.0440677658897926	0.0506526044710259	2459	tags=19%, list=11%, signal=17%	PECAM1/MMP2/PXN/CLDN22/ARHGAP5/PRKCA/CTNND1/GNAI2/CLDN8/PIK3R1/MYL5/MYL9/ESAM/GNAI1/CDH5/CLDN19/CXCL12/JAM3/CLDN11/JAM2/CLDN5/RAPGEF3
Acute myeloid leukemia	Acute myeloid leukemia	Acute myeloid leukemia	56	-0.321091	-1.35821	0.0454071236477355	0.0454071236477355	0.0515990041451539	3695	tags=32%, list=16%, signal=27%	ARAF/MYC/CEBPA/PML/TCF7/IKBKB/TCF7L2/TCF7L1/STAT3/SOS2/MAPK3/KIT/NFKB1/STAT5A/PIK3R1/RUNX1T1/ZBTB16/STAT5B
beta-Alanine metabolism	beta-Alanine metabolism	beta-Alanine metabolism	22	-0.443689	-1.50391	0.0479308069576769	0.0479308069576769	0.0538548392782887	3362	tags=59%, list=15%, signal=50%	ECHS1/MLYCD/DPYS/HIBCH/ALDH7A1/ALDH9A1/ABAT/ACADM/ALDH2/DPYD/HADHA/ALDH3A2/AOC3
