# Supplementary material for: The Mechanism of Gut Microbiota in Breast Cancer Based on the Bulk Transcriptome, Mendelian Randomization Analysis and Single Cell RNA Sequencing
Source: Microbiologyopen. 2026 Apr 10;15(2):e70284. doi: 10.1002/mbo3.70284 (PMC13067202; doi:10.1002/mbo3.70284)
Supplement: Supplementary file 8 — Supporting File 8 [file MBO3-15-e70284-s001.xlsx]

## Sheet: GSEA_NR3C1_KEGG_gsea
	ID	Description	setSize	enrichmentScore	NES	pvalue	p.adjust	qvalue	rank	leading_edge	core_enrichment
Ribosome	Ribosome	Ribosome	83	0.608222000469852	2.74818098520311	1e-10	1e-10	2.68421052631579e-09	3411	tags=54%, list=15%, signal=46%	RPS28/RPS9/RPS25/RPL13/RPL3/RPS27A/RPLP2/RPS6/RPL9/RPL27A/RPL21/RPL11/RPL4/RPL5/RPS4X/RPL12/RPS8/RPL23/RPL34/RPS20/RPL14/RPL29/RPL10L/RPL6/RPS23/RPL31/RPL15/RPL35/RPL13A/RPL10/RPS27/RPL18/FAU/RPS17/RPS15/RPS3/RPS5/RPL18A/RPL36/RPL24/RPL36AL/RPL37/RPS11/RPL32/RPS24
Cell cycle	Cell cycle	Cell cycle	123	-0.582858	-2.4997	1e-10	1e-10	2.68421052631579e-09	3347	tags=47%, list=15%, signal=40%	MCM5/HDAC2/ANAPC10/PLK1/CDC25B/CDC23/GSK3B/HDAC1/SMC1A/TFDP2/CDK4/TFDP1/SKP2/RBL1/YWHAB/YWHAZ/PRKDC/RBX1/E2F3/CDK7/CHEK2/MCM3/BUB3/E2F1/ORC4/YWHAH/PKMYT1/CCNE1/ANAPC11/ANAPC7/CDK2/E2F5/DBF4/E2F2/MCM6/ORC1/CDC6/ORC5/CDC45/MCM2/MCM4/CDC25A/CDC7/CDC25C/ORC6/PCNA/TTK/BUB1/CCNE2/CDC20/CDK1/CCNB1/CCNA2/MAD2L1/ESPL1/PTTG1/CCNB2/BUB1B
Focal adhesion	Focal adhesion	Focal adhesion	195	0.431909478936662	2.21034227101338	1e-10	1e-10	2.68421052631579e-09	3659	tags=37%, list=16%, signal=32%	CAV1/CAV2/PDGFD/ITGA7/IGF1/VWF/PIK3R1/COL6A6/FYN/EGFR/LAMA2/TLN2/MYL9/MYLK/PAK3/LAMA4/PDGFRA/LAMC1/FLNC/PGF/LAMA3/ITGA9/ITGA1/RELN/MET/HGF/PTEN/FLT1/TLN1/DOCK1/PRKCA/TNN/LAMC3/CCND2/KDR/PDGFA/ITGA6/PDGFRB/LAMB1/PIK3CA/PPP1CB/MAPK3/CDC42/LAMB2/FLNA/LAMB3/BCL2/RAPGEF1/ZYX/PPP1R12A/COL6A2/SOS1/PARVA/ROCK2/CCND3/SOS2/COL4A6/ITGA8/VEGFB/COL4A2/MYL5/PIK3CD/PDGFC/THBS4/JUN/PXN/ILK/ITGB4/MAPK10/PRKCB/ITG…
Cytokine-cytokine receptor interaction	Cytokine-cytokine receptor interaction	Cytokine-cytokine receptor interaction	255	0.411873314166749	2.19709405788001	1e-10	1e-10	2.68421052631579e-09	3754	tags=31%, list=16%, signal=26%	LIFR/LEP/IL11RA/CCL14/TGFBR2/CXCL12/LEPR/EGFR/TSLP/GHR/PDGFRA/CXCL2/TNFRSF10D/FLT3LG/NGFR/TNFSF12/CCL21/CCL28/MET/HGF/CNTFR/INHBB/IL6ST/FLT1/KIT/CX3CL1/IL17B/BMP2/CX3CR1/CTF1/TNFSF10/KDR/PDGFA/CD40/PDGFRB/EDA/CCL23/ACVRL1/CSF1/PPBP/CCR10/ACVR2A/IFNGR1/IL17RA/IL7R/IL1A/IL2RG/CXCL14/TNFSF14/IL4R/IL10RB/PF4/IL6/IL1R1/TPO/EDA2R/VEGFB/IL6R/TNFRSF1B/CSF1R/IL22RA1/CCL19/TNFRSF13B/IL3RA/PDGFC/FAS/EPOR/TN…
Proteasome	Proteasome	Proteasome	40	-0.723165	-2.59336	1.48762045651755e-10	1.48762045651755e-10	3.19446919083769e-09	4372	tags=70%, list=19%, signal=57%	PSMC6/PSMB1/PSMD4/PSMB6/PSMD8/PSMD3/POMP/PSMD7/PSMB3/PSMC2/PSMD6/PSMD13/PSMB7/PSMD2/PSMA7/PSMB2/PSMC4/PSMA1/PSMD12/PSMB4/PSMA2/PSMD1/PSMA4/PSMA3/PSMB5/PSME4/PSMA5/PSMD14
Pyrimidine metabolism	Pyrimidine metabolism	Pyrimidine metabolism	93	-0.563199	-2.30947	6.87762779371327e-10	6.87762779371327e-10	1.11909978347325e-08	4975	tags=60%, list=22%, signal=47%	POLD4/UPP1/POLD1/POLR2J/NME6/NME3/POLR1A/RRM2B/POLR3F/TXNRD1/POLR2F/POLR3G/POLD2/TXNRD2/POLR3A/POLR2L/POLR3D/UPB1/ENTPD6/POLR3B/PRIM2/POLA1/UPRT/NME1-NME2/UCKL1/DCK/POLD3/POLR2B/POLA2/NME4/PNP/POLR1C/CTPS2/ITPA/POLE3/POLR2I/POLR1B/POLR2D/TYMP/CANT1/RRM1/POLR2G/POLR2K/POLE/PRIM1/PNPT1/UMPS/POLR3K/CTPS1/POLE2/TK1/TYMS/NME1/DTYMK/RRM2/POLR2H
Oxidative phosphorylation	Oxidative phosphorylation	Oxidative phosphorylation	99	-0.557381	-2.31166	7.29609172558544e-10	7.29609172558544e-10	1.11909978347325e-08	4306	tags=52%, list=19%, signal=42%	UQCRB/ATP6V1E1/COX7A2L/SDHB/UQCR11/COX10/NDUFB4/ATP6V1D/NDUFB6/NDUFS5/UQCRH/NDUFB5/UQCRFS1/ATP6V1C1/ATP6V1A/NDUFC1/ATP6V1G1/NDUFS6/ATP6V0E2/COX8A/ATP6V1G3/NDUFC2/ATP6AP1/COX6C/PPA2/NDUFA1/NDUFS3/COX6B1/NDUFV2/ATP6V1H/UQCRQ/CYC1/NDUFB9/COX7A2/NDUFS1/NDUFA7/ATP6V0A2/NDUFS2/NDUFA8/COX5A/UQCR10/COX7B/NDUFB3/NDUFB2/NDUFA6/COX17/NDUFA9/SDHC/NDUFAB1/ATP6V0B/COX6A1
DNA replication	DNA replication	DNA replication	36	-0.71382	-2.50877	1.93705240973847e-09	1.93705240973847e-09	2.59972823412268e-08	3347	tags=67%, list=15%, signal=57%	MCM5/PRIM2/POLA1/RFC5/POLD3/POLA2/SSBP1/RFC2/POLE3/MCM3/RPA3/RFC3/POLE/PRIM1/LIG1/RNASEH2A/MCM6/POLE2/MCM2/MCM4/PCNA/DNA2/RFC4/FEN1
Huntington's disease	Huntington's disease	Huntington's disease	156	-0.458795	-2.03109	4.39712071874784e-08	4.39712071874784e-08	5.24568787499742e-07	3875	tags=40%, list=17%, signal=34%	COX7A2L/SDHB/POLR2L/UQCR11/HDAC2/SOD1/NDUFB4/DLG4/TBP/PLCB3/AP2S1/NDUFB6/NDUFS5/UQCRH/NDUFB5/UQCRFS1/NDUFC1/NDUFS6/BAX/DNAH1/DNAL4/COX8A/HDAC1/NDUFC2/VDAC3/POLR2B/HTT/COX6C/VDAC1/NDUFA1/NDUFS3/COX6B1/NDUFV2/UQCRQ/CYC1/GRIN2B/NDUFB9/CLTC/COX7A2/CREB3L4/NDUFS1/POLR2I/NDUFA7/NDUFS2/POLR2D/NDUFA8/SLC25A5/CASP3/COX5A/TAF4/UQCR10/COX7B/NDUFB3/POLR2G/NDUFB2/NDUFA6/NDUFA9/POLR2K/SDHC/CYCS/NDUFAB1/COX6A1/…
Vascular smooth muscle contraction	Vascular smooth muscle contraction	Vascular smooth muscle contraction	105	0.47461358686587	2.24192558420811	5.1676737098593e-08	5.1676737098593e-08	5.54844966742788e-07	4141	tags=40%, list=18%, signal=33%	PPP1R12B/MYH11/PPP1R14A/NPR1/GNAQ/ACTA2/MYL9/MYLK/RAMP2/ADCY4/KCNMB1/NPR2/RAMP3/ACTG2/CALD1/PRKCA/PLA2G4A/ITPR1/PPP1CB/AGTR1/MAPK3/AVPR1A/PPP1R12A/GUCY1A2/ROCK2/CALML3/ADCY3/PLA2G5/ITPR2/PLA2G2A/PRKACA/ARHGEF12/PRKG1/PTGIR/PRKCH/PLA2G2F/PRKCB/KCNMB2/ROCK1/GNA11/MYLK3/ADCY9
Spliceosome	Spliceosome	Spliceosome	118	-0.48648	-2.08002	7.09658918622639e-08	7.09658918622639e-08	6.92681432531188e-07	4885	tags=45%, list=21%, signal=36%	HSPA6/SF3B5/CHERP/AQR/SMNDC1/PRPF19/PRPF18/DDX46/U2SURP/PRPF40B/BUD31/PRPF3/PRPF31/CRNKL1/EFTUD2/HNRNPU/SNRPB2/PUF60/TRA2B/WBP11/TRA2A/SRSF7/EIF4A3/HNRNPC/DHX15/PPIL1/RBM8A/SRSF1/LSM7/DHX16/SF3B6/HSPA8/LSM5/SNRPC/PHF5A/LSM2/SNRPD1/LSM3/LSM8/SNRPB/SNRPD3/SNRPF/SNRNP40/PRPF4/TXNL4A/SNRPE/USP39/NCBP1/LSM4/SNRPG/SNRPA1/MAGOHB/ALYREF
Complement and coagulation cascades	Complement and coagulation cascades	Complement and coagulation cascades	68	0.521694056630044	2.26370185486068	2.49524620348112e-07	2.49524620348112e-07	2.15807406472449e-06	2995	tags=35%, list=13%, signal=31%	CFD/A2M/VWF/PROS1/SERPING1/C7/TFPI/THBD/C3/F10/C6/C1R/CD59/C1S/F8/F3/CFH/F13A1/CFI/PLAT/BDKRB2/CR1/C1QA/C8B
Jak-STAT signaling pathway	Jak-STAT signaling pathway	Jak-STAT signaling pathway	152	0.399347849733073	1.99181692620852	2.61296222542623e-07	2.61296222542623e-07	2.15807406472449e-06	3788	tags=30%, list=17%, signal=25%	STAT5B/LIFR/LEP/IL11RA/PIK3R1/SPRY2/LEPR/TSLP/STAT5A/GHR/SPRY1/SOCS2/CNTFR/IL6ST/CTF1/CCND2/JAK1/PIK3CA/IFNGR1/IL7R/IL2RG/SOCS3/SOS1/IL4R/STAT4/IL10RB/CCND3/SOS2/IL6/TPO/IL6R/STAT3/IL22RA1/PIAS1/IL3RA/CREBBP/PIK3CD/EPOR/STAT6/IFNAR1/IFNA21/CSF2RB/CSH1/PIM1/IFNA1/MYC
Base excision repair	Base excision repair	Base excision repair	32	-0.685589	-2.34107	3.50162071822613e-07	3.50162071822613e-07	2.68545348315087e-06	2340	tags=56%, list=10%, signal=51%	NTHL1/PARP2/POLD3/LIG3/POLB/SMUG1/APEX2/MPG/POLE3/PARP1/UNG/TDG/POLE/LIG1/NEIL3/POLE2/PCNA/FEN1
Alzheimer's disease	Alzheimer's disease	Alzheimer's disease	141	-0.447442	-1.96005	6.91789067447056e-07	6.91789067447056e-07	4.95175332488419e-06	3886	tags=41%, list=17%, signal=34%	NAE1/COX7A2L/SDHB/UQCR11/CACNA1S/BID/NDUFB4/PPP3R1/PLCB3/NDUFB6/NDUFS5/UQCRH/NDUFB5/UQCRFS1/NDUFC1/NDUFS6/EIF2AK3/GSK3B/COX8A/ADAM17/NDUFC2/COX6C/FADD/NDUFA1/NDUFS3/COX6B1/NDUFV2/UQCRQ/CYC1/GRIN2B/NDUFB9/GAPDH/IDE/COX7A2/NDUFS1/CALM1/NDUFA7/NDUFS2/APH1A/NDUFA8/HSD17B10/CASP3/PSEN2/COX5A/UQCR10/COX7B/NDUFB3/PSENEN/NDUFB2/NDUFA6/NDUFA9/SDHC/ATP2A2/CYCS/NDUFAB1/ITPR3/COX6A1/CDK5
Hematopoietic cell lineage	Hematopoietic cell lineage	Hematopoietic cell lineage	85	0.481923783439623	2.16266720855361	9.80325513175154e-07	9.80325513175154e-07	6.57850015420169e-06	4066	tags=38%, list=18%, signal=31%	CD36/IL11RA/MME/CD34/FLT3LG/ITGA1/CD59/KIT/ANPEP/ITGA6/CSF1/IL7R/IL1A/CD1C/IL4R/IL6/IL1R1/CD37/TPO/IL6R/CD3E/CSF1R/CD14/CR1/IL3RA/EPOR/CD4/CD44/CD7/ITGA3/CD1A/HLA-DRB1
MAPK signaling pathway	MAPK signaling pathway	MAPK signaling pathway	259	0.331467622940666	1.76515551538608	1.20823320727879e-06	1.20823320727879e-06	7.63094657228711e-06	3797	tags=31%, list=17%, signal=26%	NTRK2/TGFBR2/MECOM/FGF7/EGFR/MRAS/DUSP3/MEF2C/PDGFRA/CACNA2D1/RRAS/FLNC/DUSP6/RPS6KA5/MAP3K2/FGFR1/RAPGEF2/FGF2/PPP3CB/FGF1/RPS6KA3/PRKCA/RPS6KA2/FOS/DUSP1/PLA2G4A/RASA2/PDGFA/PDGFRB/RASGRF2/MAX/MAP3K3/RASGRP2/GNG12/MAPK3/CDC42/FLNA/IL1A/ARRB1/JUND/RASGRP3/SOS1/NR4A1/MAP3K5/NFATC2/DUSP7/SOS2/IL1R1/PLA2G5/PLA2G2A/MAP3K8/PPP3CC/CD14/FGF14/PTPN5/MAPK12/MAP2K7/RRAS2/PRKACA/FAS/TAOK3/FGF9/CACNA1G/JUN/…
Parkinson's disease	Parkinson's disease	Parkinson's disease	96	-0.490726	-2.02158	1.63758267628129e-06	1.63758267628129e-06	9.76803701641473e-06	3875	tags=54%, list=17%, signal=45%	NDUFA4/COX7B2/COX5B/PPID/NDUFB10/NDUFV3/UBE2J2/UQCRB/COX7A2L/SDHB/UQCR11/UBE2G1/NDUFB4/NDUFB6/NDUFS5/UQCRH/NDUFB5/UQCRFS1/NDUFC1/NDUFS6/GPR37/COX8A/NDUFC2/VDAC3/COX6C/SLC6A3/VDAC1/NDUFA1/NDUFS3/COX6B1/NDUFV2/UQCRQ/CYC1/NDUFB9/COX7A2/NDUFS1/NDUFA7/NDUFS2/NDUFA8/SLC25A5/CASP3/COX5A/UQCR10/COX7B/NDUFB3/NDUFB2/NDUFA6/NDUFA9/SDHC/CYCS/NDUFAB1/COX6A1
Nucleotide excision repair	Nucleotide excision repair	Nucleotide excision repair	44	-0.598185	-2.17365	3.32609190049366e-06	3.32609190049366e-06	1.8795643980629e-05	5061	tags=52%, list=22%, signal=41%	GTF2H5/DDB1/POLD4/MNAT1/POLD1/POLD2/ERCC3/RFC5/POLD3/CETN2/RBX1/CDK7/RFC2/POLE3/ERCC2/RPA3/RFC3/POLE/LIG1/GTF2H4/POLE2/PCNA/RFC4
Mismatch repair	Mismatch repair	Mismatch repair	23	-0.696101	-2.19953	7.86586850953989e-06	7.86586850953989e-06	4.22272941038457e-05	4975	tags=74%, list=22%, signal=58%	POLD4/POLD1/POLD2/MLH1/RFC5/PMS2/POLD3/SSBP1/RFC2/MSH2/MSH6/RPA3/RFC3/LIG1/EXO1/PCNA/RFC4
Calcium signaling pathway	Calcium signaling pathway	Calcium signaling pathway	174	0.354059811395326	1.78819936909076	8.44014045211304e-06	8.44014045211304e-06	4.31525978002772e-05	4601	tags=36%, list=20%, signal=29%	EDNRB/GNAL/GNAQ/TACR1/EGFR/ADRB2/MYLK/ADCY4/PDGFRA/ATP2B4/PDE1C/OXTR/PDE1A/PLN/PPP3CB/PRKCA/PTGFR/SLC25A6/TRPC1/RYR3/PDGFRB/HTR2A/ITPR1/PLCD1/AGTR1/PLCG2/AVPR1A/ATP2B1/ADRB1/ITPKB/CALML3/RYR1/ADCY3/ITPR2/GRIN2A/P2RX1/LHCGR/PPP3CC/BDKRB2/CHRM5/PTGER3/GRM5/DRD5/HTR4/BST1/PRKACA/CACNA1G/PLCD3/NOS3/PRKCB/P2RX6/SLC8A3/GNA11/GRM1/MYLK3/ADCY9/TRHR/PPP3CA/GRPR/TNNC2/PLCG1/PLCE1/PLCB4
Axon guidance	Axon guidance	Axon guidance	128	0.38680130285903	1.89276581709092	1.03974906446565e-05	1.03974906446565e-05	5.07437342466491e-05	2560	tags=28%, list=11%, signal=25%	SEMA3G/SLIT2/DPYSL2/SEMA5A/CXCL12/FYN/GNAI1/SLIT3/ABLIM3/CFL2/PAK3/NFAT5/SEMA6A/NRP1/SEMA6D/ABLIM1/EFNB1/SEMA3A/EPHA4/GNAI2/MET/PPP3CB/NFATC1/NTN4/MAPK3/CDC42/SEMA3E/ROBO3/EPHB1/NFATC2/ROCK2/EFNB3/FES/PPP3CC/EPHB6/SEMA6C
Ubiquitin mediated proteolysis	Ubiquitin mediated proteolysis	Ubiquitin mediated proteolysis	127	-0.428816	-1.84895	1.52986255705386e-05	1.52986255705386e-05	7.14169248601801e-05	4652	tags=33%, list=20%, signal=26%	PRPF19/UBE2J2/UBA3/ANAPC5/UBE2F/UBE2D3/CUL2/VHL/UBE3C/UBE2G1/UBE2Z/ANAPC10/FANCL/CDC23/PPIL2/TRIP12/UBE2I/RNF7/MGRN1/UBE2Q1/SKP2/UBE2M/TRIM37/RBX1/TRIM32/UBA6/CBLC/UBE2K/UBE2NL/UBE2O/PIAS3/ANAPC11/ITCH/UBE2A/ANAPC7/UBE2N/BRCA1/UBE2W/SAE1/UBE2S/CDC20/UBE2C
Pathways in cancer	Pathways in cancer	Pathways in cancer	319	0.284344526695053	1.54773925508815	2.63726823004023e-05	2.63726823004023e-05	0.000117983052396537	3672	tags=30%, list=16%, signal=26%	STAT5B/FOXO1/IGF1/TGFBR2/MECOM/EPAS1/PIK3R1/ZBTB16/PPARG/RUNX1T1/FGF7/EGFR/STAT5A/LAMA2/ETS1/FZD4/LAMA4/PDGFRA/LAMC1/FLT3LG/TCF7L2/PTGS2/PGF/NFKBIA/LAMA3/WNT11/FGFR1/RXRA/MET/HGF/TCF7L1/PTEN/FGF2/FGF1/KIT/PRKCA/BMP2/LAMC3/FOS/RALB/PDGFA/PTCH1/WNT2B/ITGA6/JAK1/PDGFRB/MAX/GLI2/LAMB1/PIK3CA/CEBPA/MAPK3/CDC42/MITF/LAMB2/LAMB3/BCL2/PLCG2/TCF7/RXRG/GLI1/PLD1/SMAD3/GSTP1/SOS1/MMP2/SOS2/DAPK2/IL6/COL4A6/…
N-Glycan biosynthesis	N-Glycan biosynthesis	N-Glycan biosynthesis	45	-0.550778	-2.01389	2.89807914829556e-05	2.89807914829556e-05	0.00012446487289522	3829	tags=53%, list=17%, signal=44%	FUT8/MGAT4A/STT3B/MGAT2/ALG2/DPM1/DAD1/ALG14/ALG3/DPAGT1/ALG1/DOLPP1/MGAT4B/B4GALT1/DPM2/MOGS/STT3A/B4GALT2/RFT1/RPN1/ALG8/B4GALT3/RPN2/ALG6
Cell adhesion molecules (CAMs)	Cell adhesion molecules (CAMs)	Cell adhesion molecules (CAMs)	127	0.365049528079905	1.78308398659485	3.50457003895819e-05	3.50457003895819e-05	0.000144723135212039	5881	tags=40%, list=26%, signal=30%	ICAM2/JAM2/CLDN5/CD34/SELP/CDH5/CLDN11/JAM3/ESAM/CLDN19/PTPRM/PECAM1/ITGA9/NEGR1/CLDN22/CADM3/NCAM1/CD40/ITGA6/NLGN4X/HLA-E/ITGA8/HLA-G/NFASC/MPZ/CLDN8/CD4/NLGN1/CLDN18/NEO1/CLDN15/SELE/HLA-DRB1/SDC2/CNTN1/CLDN20/PDCD1LG2/HLA-A/HLA-DQB1/HLA-F/ITGB1/NLGN2/HLA-B/NRXN1/HLA-DMA/NRXN2/MPZL1/HLA-DPB1/CD8A/ITGB8/CD2
Drug metabolism - cytochrome P450	Drug metabolism - cytochrome P450	Drug metabolism - cytochrome P450	60	0.479549827566908	1.99834810054062	4.3433802163455e-05	4.3433802163455e-05	0.000172719213281575	3838	tags=33%, list=17%, signal=28%	ADH1B/FMO2/MAOA/ADH1C/CYP3A4/ADH5/AOX1/MAOB/ADH1A/GSTM5/GSTM4/FMO1/GSTP1/ALDH3A1/ALDH1A3/CYP1A2/ADH4/GSTK1/GSTM2/GSTM1
Homologous recombination	Homologous recombination	Homologous recombination	26	-0.650292	-2.10314	4.5854336607975e-05	4.5854336607975e-05	0.000175832418571934	4975	tags=65%, list=22%, signal=51%	POLD4/POLD1/POLD2/NBN/MUS81/RAD51D/XRCC3/POLD3/SSBP1/BRCA2/RAD51C/RAD54L/BLM/RPA3/EME1/RAD54B/RAD51
Purine metabolism	Purine metabolism	Purine metabolism	148	-0.401505	-1.7646	4.91868588671163e-05	4.91868588671163e-05	0.000182107426658652	5101	tags=45%, list=22%, signal=35%	AK2/POLD4/GMPR/POLD1/POLR2J/NME6/NME3/POLR1A/PRPS1/PDE7A/RRM2B/POLR3F/POLR2F/POLR3G/AMPD2/POLD2/POLR3A/POLR2L/APRT/POLR3D/PPAT/ENTPD2/ENTPD6/POLR3B/GUK1/PRIM2/POLA1/AMPD3/NME1-NME2/DGUOK/DCK/NUDT9/POLD3/ADSL/POLR2B/POLA2/PDE6D/NME4/PNP/POLR1C/ADK/ITPA/PRPS2/POLE3/POLR2I/POLR1B/POLR2D/CANT1/RRM1/POLR2G/IMPDH1/ATIC/POLR2K/POLE/PRIM1/GART/PNPT1/PAICS/POLR3K/NUDT5/GMPS/POLE2/HPRT1/NME1/RRM2/POLR2H
Neuroactive ligand-receptor interaction	Neuroactive ligand-receptor interaction	Neuroactive ligand-receptor interaction	267	0.296883525981601	1.58773429036741	5.67904428456169e-05	5.67904428456169e-05	0.000203250005973787	5242	tags=31%, list=23%, signal=24%	NR3C1/EDNRB/LEP/S1PR1/LEPR/TACR1/ADRB2/AVPR2/GHR/LPAR6/ADCYAP1R1/PTGER4/LPAR1/PTH1R/THRB/P2RY14/GRID1/OXTR/VIPR1/ADRA2A/PTGFR/THRA/CTSG/HTR2A/GABRP/AGTR1/P2RY13/AVPR1A/S1PR2/NPY5R/ADRB1/OPRM1/APLNR/GRIN2A/P2RX1/LHCGR/MC2R/S1PR4/NPY1R/BDKRB2/CHRM5/DRD2/CNR2/PTGER3/GRM5/DRD5/PTGDR/HTR4/LPAR4/GABRB2/PTGIR/GABRR2/CSH1/P2RX6/GRM1/GABRE/GH1/GABRA2/CRHR2/TRHR/NTSR2/GABRR1/GRIN3B/SSTR4/GRPR/HCRTR2/GLP1R/…
Steroid biosynthesis	Steroid biosynthesis	Steroid biosynthesis	17	-0.711987	-2.05817	5.93539396536305e-05	5.93539396536305e-05	0.000205572218834306	3758	tags=59%, list=16%, signal=49%	HSD17B7/CYP51A1/SOAT2/DHCR24/CYP27B1/MSMO1/NSDHL/DHCR7/EBP/SQLE
PPAR signaling pathway	PPAR signaling pathway	PPAR signaling pathway	67	0.448332814753392	1.93499403275837	6.59619293504564e-05	6.59619293504564e-05	0.000221319631373242	1964	tags=28%, list=9%, signal=26%	PLIN1/SORBS1/CD36/ADIPOQ/FABP4/LPL/PCK1/AQP7/PPARG/PPARA/SLC27A1/RXRA/ACSL4/PLTP/ACADL/ANGPTL4/RXRG/ACSL1/NR1H3
ECM-receptor interaction	ECM-receptor interaction	ECM-receptor interaction	83	0.407543296403886	1.84143739779053	8.58972955633538e-05	8.58972955633538e-05	0.0002794744544645	2411	tags=27%, list=11%, signal=24%	ITGA7/CD36/VWF/COL6A6/LAMA2/LAMA4/LAMC1/LAMA3/ITGA9/ITGA1/RELN/HSPG2/TNN/LAMC3/ITGA6/LAMB1/LAMB2/LAMB3/COL6A2/COL4A6/ITGA8/COL4A2
Oocyte meiosis	Oocyte meiosis	Oocyte meiosis	108	-0.42346	-1.77915	0.000120273556533513	0.000120273556533513	0.000379811231158461	3200	tags=31%, list=14%, signal=26%	ANAPC10/PPP3R1/PLK1/MAP2K1/PPP2CA/FBXO5/CDC23/SMC1A/PPP2R5D/PPP1CA/YWHAB/YWHAZ/RBX1/RPS6KA1/CALM1/YWHAH/PKMYT1/CCNE1/ANAPC11/ANAPC7/CDK2/ITPR3/CDC25C/BUB1/CCNE2/CDC20/AURKA/CDK1/CCNB1/MAD2L1/ESPL1/PTTG1/CCNB2
Regulation of actin cytoskeleton	Regulation of actin cytoskeleton	Regulation of actin cytoskeleton	209	0.298948124756857	1.55696491491794	0.000166410411234902	0.000166410411234902	0.0005104920886003	3542	tags=27%, list=15%, signal=23%	PDGFD/ITGA7/GSN/PIK3R1/FGF7/EGFR/MRAS/MYL9/MYLK/DIAPH2/CFL2/PAK3/PDGFRA/RRAS/ARHGEF6/ITGA9/FGFR1/WASF2/ITGA1/FGF2/FGF1/DOCK1/PDGFA/ITGA6/PDGFRB/PIK3CA/PPP1CB/GNG12/MAPK3/CDC42/MSN/PPP1R12A/SOS1/RDX/ROCK2/MYH10/SOS2/ITGA8/CD14/FGF14/ARHGEF4/BDKRB2/CHRM5/MYL5/ARHGEF7/PIK3CD/PDGFC/RRAS2/FGF9/ARHGEF12/PIP4K2A/PXN/FGF10/ITGB4/IQGAP1/ITGA10
Metabolism of xenobiotics by cytochrome P450	Metabolism of xenobiotics by cytochrome P450	Metabolism of xenobiotics by cytochrome P450	58	0.441986097752534	1.85388285193079	0.000207648820412392	0.000207648820412392	0.000619303499475555	3838	tags=33%, list=17%, signal=27%	ADH1B/AKR1C1/AKR1C2/AKR1C3/ADH1C/CYP3A4/ADH5/EPHX1/ADH1A/GSTM5/GSTM4/GSTP1/ALDH3A1/ALDH1A3/CYP1A2/ADH4/GSTK1/GSTM2/GSTM1
Aminoacyl-tRNA biosynthesis	Aminoacyl-tRNA biosynthesis	Aminoacyl-tRNA biosynthesis	21	-0.648992	-1.99211	0.000341159657362021	0.000341159657362021	0.000989993884805865	4080	tags=57%, list=18%, signal=47%	LARS2/FARSB/MARS2/NARS2/VARS2/MTFMT/PARS2/HARS2/EARS2/DARS2/YARS2/IARS2
RNA polymerase	RNA polymerase	RNA polymerase	27	-0.593388	-1.94487	0.000370534364850965	0.000370534364850965	0.001046939202626	4676	tags=67%, list=20%, signal=53%	POLR2J/POLR1A/POLR3F/POLR2F/POLR3G/POLR3A/POLR2L/POLR3D/POLR3B/POLR2B/POLR1C/POLR2I/POLR1B/POLR2D/POLR2G/POLR2K/POLR3K/POLR2H
Adherens junction	Adherens junction	Adherens junction	67	0.409896997470103	1.76910593659422	0.000490610978959523	0.000490610978959523	0.00135066990158897	3116	tags=34%, list=14%, signal=30%	SORBS1/TGFBR2/PTPRB/FYN/EGFR/WASF3/TCF7L2/PTPRM/FGFR1/WASF2/MET/TCF7L1/SNAI2/MAPK3/CDC42/TCF7/SMAD3/TJP1/CTNND1/CSNK2A2/CTNNA3/CREBBP/FER
Dilated cardiomyopathy	Dilated cardiomyopathy	Dilated cardiomyopathy	89	0.378913655319678	1.72520016858885	0.000635310488344635	0.000635310488344635	0.00169176507774964	4148	tags=34%, list=18%, signal=28%	ITGA7/IGF1/DMD/LAMA2/ADCY4/CACNA2D1/ITGA9/PLN/ITGA1/SGCB/TPM2/ITGA6/SGCA/LMNA/ADRB1/ADCY3/ITGA8/ACTC1/PRKACA/TGFB1/CACNA2D4/ITGB4/ITGA10/MYH6/CACNG5/ITGA3/CACNB4/SGCG/ADCY9/DES
Leukocyte transendothelial migration	Leukocyte transendothelial migration	Leukocyte transendothelial migration	114	0.338993477855439	1.61787643510738	0.000655351353209331	0.000655351353209331	0.00169176507774964	3773	tags=29%, list=16%, signal=24%	JAM2/CLDN5/CXCL12/PIK3R1/RAPGEF3/GNAI1/CDH5/CLDN11/JAM3/MYL9/ESAM/CLDN19/PECAM1/GNAI2/CLDN22/PRKCA/PIK3CA/CDC42/MSN/PLCG2/ROCK2/MMP2/CTNND1/CLDN8/MYL5/CTNNA3/MAPK12/PIK3CD/PXN/CLDN18/PRKCB/CLDN15/ROCK1
RNA degradation	RNA degradation	RNA degradation	54	-0.475117	-1.80058	0.000675397322182505	0.000675397322182505	0.00169176507774964	3190	tags=56%, list=14%, signal=48%	ENO3/CNOT4/CNOT1/CNOT6/PAPOLG/WDR61/CNOT10/PAPOLA/EXOSC5/MPHOSPH6/EXOSC2/PAPOLB/EDC3/ENO2/LSM7/PARN/SKIV2L/LSM5/EXOSC3/LSM1/EXOSC1/EXOSC4/LSM2/LSM3/LSM8/EXOSC9/HSPD1/HSPA9/PNPT1/LSM4
Lysosome	Lysosome	Lysosome	120	-0.386059	-1.65194	0.000677535327706595	0.000677535327706595	0.00169176507774964	4827	tags=33%, list=21%, signal=26%	GAA/CTSD/AP3B1/ACP2/ARSB/AP3S2/AP1G1/LAMP2/NAGA/DNASE2/NEU1/CTSZ/CTSA/AP3D1/CTSV/ABCB9/GGA1/AP3M2/SLC11A2/CTSB/CLN3/M6PR/GBA/GLB1/AP1M2/ATP6AP1/AP4E1/AP3M1/PLA2G15/AP4M1/ATP6V1H/NPC1/CLTC/GALNS/AP1B1/LAPTM4B/ATP6V0A2/AP1S3/ATP6V0B/AP1S1
Cysteine and methionine metabolism	Cysteine and methionine metabolism	Cysteine and methionine metabolism	34	-0.533556	-1.85587	0.000845331573536187	0.000845331573536187	0.00206277082537539	1946	tags=35%, list=9%, signal=32%	IL4I1/LDHC/SMS/LDHA/CBS/GOT1/GOT2/ENOPH1/AHCY/DNMT1/DNMT3B/DNMT3A
Fatty acid metabolism	Fatty acid metabolism	Fatty acid metabolism	40	0.491622521662763	1.89796947706254	0.000910888545296801	0.000910888545296801	0.00217334810807658	4495	tags=50%, list=20%, signal=40%	ADH1B/ALDH2/ADH1C/ACADS/HADHA/ADH5/ACSL4/ACADL/ADH1A/ALDH3A2/ACSL1/ALDH9A1/ACSL5/ACADVL/ADH4/ACAA2/HADH/ACADSB/EHHADH/ACADM
TGF-beta signaling pathway	TGF-beta signaling pathway	TGF-beta signaling pathway	82	0.36701750372771	1.64783607069675	0.00112837017032919	0.00112837017032919	0.00263372442502464	3862	tags=34%, list=17%, signal=28%	ACVR1C/TGFBR2/ID1/ID4/SP1/SMAD5/BMP6/SMAD9/INHBB/BMP2/DCN/ACVRL1/FST/ACVR2A/MAPK3/RBL2/SMAD1/SMAD3/ID3/ROCK2/SMAD6/CREBBP/THBS4/PPP2CB/TGFB1/ROCK1/MYC/ID2
Gap junction	Gap junction	Gap junction	85	0.3741856278944	1.67918458305482	0.00125073131285873	0.00125073131285873	0.00285721374941973	4141	tags=44%, list=18%, signal=36%	PDGFD/GNAQ/EGFR/GNAI1/ADCY4/PDGFRA/LPAR1/MAP3K2/GNAI2/PRKCA/PDGFA/PDGFRB/HTR2A/ITPR1/MAPK3/GUCY1A2/SOS1/ADRB1/TUBB2B/SOS2/ADCY3/ITPR2/TUBB6/TJP1/PRKG2/DRD2/GRM5/PDGFC/PRKACA/GJA1/PRKG1/PRKCB/MAPK7/TUBA8/GNA11/GRM1/ADCY9
Tight junction	Tight junction	Tight junction	127	0.317544096397632	1.55104376193143	0.00154764642276757	0.00154764642276757	0.0034618406825064	3745	tags=30%, list=16%, signal=25%	MYH11/JAM2/CLDN5/GNAI1/MRAS/CLDN11/JAM3/MYL9/AMOTL1/EPB41L2/CLDN19/MPDZ/RRAS/GNAI2/EPB41L1/PTEN/CLDN22/YBX3/SPTAN1/PRKCA/MAGI1/CDC42/MYH10/MAGI2/TJP1/CLDN8/MYL5/PARD6G/CSNK2A2/CTNNA3/RRAS2/PPP2CB/EXOC3/CLDN18/PRKCH/PRKCB/CLDN15/MYH6
Hypertrophic cardiomyopathy (HCM)	Hypertrophic cardiomyopathy (HCM)	Hypertrophic cardiomyopathy (HCM)	82	0.358102100857854	1.60780767345539	0.00175319716048413	0.00175319716048413	0.00384159205949262	4358	tags=33%, list=19%, signal=27%	ITGA7/IGF1/DMD/LAMA2/CACNA2D1/ITGA9/ITGA1/SGCB/TPM2/ITGA6/SGCA/LMNA/IL6/ITGA8/ACTC1/TGFB1/CACNA2D4/ITGB4/ITGA10/MYH6/CACNG5/ITGA3/CACNB4/SGCG/DES/PRKAA1/TPM1
Retinol metabolism	Retinol metabolism	Retinol metabolism	48	0.438629929676443	1.77721295659354	0.00202923305025617	0.00202923305025617	0.00435751097107641	5125	tags=40%, list=22%, signal=31%	ADH1B/ALDH1A2/ALDH1A1/ADH1C/DGAT2/CYP3A4/ADH5/ADH1A/RDH5/CYP26B1/DHRS3/CYP1A2/ADH4/RETSAT/CYP3A5/CYP26A1/DHRS9/RPE65/CYP4A11
Aldosterone-regulated sodium reabsorption	Aldosterone-regulated sodium reabsorption	Aldosterone-regulated sodium reabsorption	42	0.445446545481923	1.74462331479253	0.00211032481972075	0.00211032481972075	0.00444278909414894	3531	tags=38%, list=15%, signal=32%	IGF1/ATP1A2/PIK3R1/NR3C2/ATP1B2/PRKCA/PIK3CA/MAPK3/IRS2/HSD11B1/SLC9A3R2/PIK3CD/IRS1/ATP1B1/FXYD2/PRKCB
Chemokine signaling pathway	Chemokine signaling pathway	Chemokine signaling pathway	182	0.284876970956858	1.45292594462312	0.00221265732984081	0.00221265732984081	0.004568644689145	4141	tags=27%, list=18%, signal=22%	STAT5B/CCL14/CXCL12/PIK3R1/GNG11/GNAI1/GNG2/GRK5/ADCY4/CXCL2/NFKBIA/CCL21/GNAI2/CCL28/CX3CL1/CX3CR1/CCL23/GNG7/PPBP/CCR10/PIK3CA/RASGRP2/GNG12/MAPK3/CDC42/ARRB1/CXCL14/SOS1/ROCK2/PF4/SOS2/FOXO3/ADCY3/STAT3/CCL19/PIK3CD/PRKACA/CCL5/PXN/NFKB1/PRKCB/CCL25/CRK/ROCK1/ELMO1/CCL2/FGR/CXCR2/ADCY9
Protein export	Protein export	Protein export	22	-0.588358	-1.82013	0.00240667858265082	0.00240667858265082	0.00487549583774346	3591	tags=59%, list=16%, signal=50%	SRP72/SPCS1/SPCS2/SEC61A1/SRP9/IMMP1L/HSPA5/SRP19/SEC61B/SRP54/SRPRB/SEC61A2/SEC61G
Circadian rhythm - mammal	Circadian rhythm - mammal	Circadian rhythm - mammal	12	0.709827319133451	1.96656999763386	0.00301483561137428	0.00301483561137428	0.0059944099875278	3086	tags=42%, list=13%, signal=36%	CRY2/BHLHE41/PER3/PER2/CSNK1E
Adipocytokine signaling pathway	Adipocytokine signaling pathway	Adipocytokine signaling pathway	65	0.382472588701896	1.64186009429659	0.00326735911087372	0.00326735911087372	0.0063783852499353	5027	tags=45%, list=22%, signal=35%	LEP/CD36/ADIPOQ/PCK1/LEPR/PPARA/ACACB/NFKBIA/RXRA/ACSL4/RXRG/IRS2/ACSL1/SOCS3/TNFRSF1B/STAT3/PPARGC1A/IRS1/ACSL5/NFKB1/MAPK10/TNFRSF1A/CAMKK2/PRKAA1/PTPN11/AKT3/PRKCQ/JAK2/NPY
Arachidonic acid metabolism	Arachidonic acid metabolism	Arachidonic acid metabolism	51	0.409516468326653	1.68208170331187	0.00370282749629443	0.00370282749629443	0.00709940610191789	2388	tags=24%, list=10%, signal=21%	GPX3/AKR1C3/PTGIS/PTGS2/LTC4S/CYP2U1/PLA2G4A/PTGDS/GGT5/EPHX2/PLA2G5/PLA2G2A
Dorso-ventral axis formation	Dorso-ventral axis formation	Dorso-ventral axis formation	23	0.530202793819586	1.79453007352381	0.00402618615435418	0.00402618615435418	0.0075839517588943	2718	tags=48%, list=12%, signal=42%	EGFR/ETS1/ETS2/CPEB1/NOTCH4/NOTCH1/MAPK3/NOTCH3/SOS1/SOS2/NOTCH2
Prion diseases	Prion diseases	Prion diseases	35	0.464953003650992	1.73444704949173	0.00420786763483535	0.00420786763483535	0.0077895190336335	3356	tags=43%, list=15%, signal=37%	FYN/C7/LAMC1/PRNP/C6/NCAM1/NOTCH1/MAPK3/IL1A/IL6/EGR1/C1QA/C8B/PRKACA/CCL5
Arrhythmogenic right ventricular cardiomyopathy (ARVC)	Arrhythmogenic right ventricular cardiomyopathy (ARVC)	Arrhythmogenic right ventricular cardiomyopathy (ARVC)	73	0.356936973940793	1.56977006230693	0.00501683121616409	0.00501683121616409	0.00912964824351003	4148	tags=33%, list=18%, signal=27%	ITGA7/DMD/LAMA2/CACNA2D1/TCF7L2/ITGA9/ITGA1/TCF7L1/SGCB/ITGA6/SGCA/TCF7/LMNA/ITGA8/CTNNA3/GJA1/CACNA2D4/ITGB4/ITGA10/CACNG5/ITGA3/CACNB4/SGCG/DES
Vibrio cholerae infection	Vibrio cholerae infection	Vibrio cholerae infection	52	-0.440218	-1.66543	0.00562096236358266	0.00562096236358266	0.010058564229569	3139	tags=37%, list=14%, signal=32%	ATP6V1E1/ARF1/ATP6V1D/KDELR2/SEC61A1/ATP6V1C1/ATP6V1A/ATP6V1G1/ATP6V0E2/KDELR3/ATP6V1G3/ATP6AP1/ATP6V1H/SEC61B/PDIA4/ATP6V0A2/ATP6V0B/SEC61A2/SEC61G
Amino sugar and nucleotide sugar metabolism	Amino sugar and nucleotide sugar metabolism	Amino sugar and nucleotide sugar metabolism	41	-0.468613	-1.68395	0.00601007403775973	0.00601007403775973	0.0105785599974373	3387	tags=59%, list=15%, signal=50%	FPGT/HK3/NPL/AMDHD2/GNPDA1/GPI/NAGK/UXS1/UGDH/UAP1/HK2/PGM3/GMDS/CMAS/HK1/GALK1/NANP/GMPPA/PGM2/GFPT1/GALE/PMM2/NANS/GNPNAT1
Melanoma	Melanoma	Melanoma	71	0.35526971622545	1.56444004951065	0.00717786649946815	0.00717786649946815	0.0124302611705561	1684	tags=24%, list=7%, signal=22%	PDGFD/IGF1/PIK3R1/FGF7/EGFR/PDGFRA/FGFR1/MET/HGF/PTEN/FGF2/FGF1/PDGFA/PDGFRB/PIK3CA/MAPK3/MITF
Terpenoid backbone biosynthesis	Terpenoid backbone biosynthesis	Terpenoid backbone biosynthesis	15	-0.62019	-1.7396	0.00739630828872863	0.00739630828872863	0.0126052371837982	5180	tags=67%, list=23%, signal=52%	MVD/PDSS2/ACAT2/PMVK/FDPS/HMGCR/IDI1/GGPS1/HMGCS1/PDSS1
Long-term depression	Long-term depression	Long-term depression	64	0.372086338140135	1.59389938510246	0.00788606145842883	0.00788606145842883	0.01322990573618	5233	tags=47%, list=23%, signal=36%	IGF1/GNAQ/GNAI1/GNAI2/PRKCA/PLA2G4A/ITPR1/MAPK3/GNAO1/GUCY1A2/RYR1/PLA2G5/ITPR2/PLA2G2A/PRKG2/GRM5/PPP2CB/PRKG1/PLA2G2F/PRKCB/GNA11/GRM1/IGF1R/PLCB4/PLCB1/GRIA3/ARAF/PLA2G1B/GRIA1/NOS1
Ether lipid metabolism	Ether lipid metabolism	Ether lipid metabolism	26	0.494445117620798	1.74029303694453	0.00813575943740751	0.00813575943740751	0.0134388253055152	3928	tags=50%, list=17%, signal=41%	ENPP2/PLA2G4A/LPCAT2/PAFAH1B1/ENPP6/PLD1/PLA2G5/PLA2G2A/CHPT1/LPCAT4/PLA2G2F/AGPS/PLD2
Proximal tubule bicarbonate reclamation	Proximal tubule bicarbonate reclamation	Proximal tubule bicarbonate reclamation	23	0.492273310943089	1.6661535381896	0.010277470058883	0.010277470058883	0.0167193292823935	3124	tags=35%, list=14%, signal=30%	AQP1/ATP1A2/CA4/PCK1/ATP1B2/SLC4A4/ATP1B1/FXYD2
Basal transcription factors	Basal transcription factors	Basal transcription factors	33	-0.480973	-1.66541	0.0135498404658527	0.0135498404658527	0.0217138056169203	3696	tags=42%, list=16%, signal=36%	GTF2E2/GTF2A1L/TAF5/TBP/TAF6L/TAF11/GTF2A2/TAF5L/TAF2/TAF10/GTF2E1/TAF4/GTF2IRD1/GTF2H4
GnRH signaling pathway	GnRH signaling pathway	GnRH signaling pathway	93	0.31786708245134	1.46748922902571	0.0149137208038506	0.0149137208038506	0.0235479802166061	4384	tags=35%, list=19%, signal=29%	GNAQ/EGFR/ADCY4/MAP3K2/PRKCA/PLA2G4A/MAP3K3/ITPR1/MAPK3/CDC42/PLD1/SOS1/MMP2/CALML3/SOS2/ADCY3/PLA2G5/ITPR2/PLA2G2A/MAPK12/MAP2K7/PRKACA/JUN/PLA2G2F/MAPK10/PRKCB/MAP3K1/MAPK7/PLD2/GNA11/ADCY9/HBEGF/GNRH1
Progesterone-mediated oocyte maturation	Progesterone-mediated oocyte maturation	Progesterone-mediated oocyte maturation	84	-0.365004	-1.48326	0.0162887461304285	0.0162887461304285	0.0250210606853473	3635	tags=32%, list=16%, signal=27%	AKT1/MAPK8/ANAPC10/PIK3CB/PLK1/CDC25B/MAP2K1/RAF1/CDC23/GNAI3/PIK3R3/MAPK9/PIK3R2/RPS6KA1/PKMYT1/MAPK13/ANAPC11/ANAPC7/CDK2/CDC25A/CDC25C/BUB1/CDK1/CCNB1/CCNA2/MAD2L1/CCNB2
Wnt signaling pathway	Wnt signaling pathway	Wnt signaling pathway	147	0.270412045704742	1.35339261999847	0.0163127503487803	0.0163127503487803	0.0250210606853473	4757	tags=33%, list=21%, signal=27%	SOX17/FZD4/SFRP1/NFAT5/TCF7L2/DAAM2/WNT11/TCF7L1/PPP3CB/NFATC1/PRKCA/CCND2/WNT2B/PRICKLE2/WIF1/TCF7/SMAD3/NFATC2/ROCK2/CCND3/PPP3CC/LRP5/FZD7/CSNK2A2/CREBBP/CSNK1E/PRKACA/LRP6/FZD8/PPP2CB/DKK2/JUN/MAPK10/PRKCB/PPP2R5C/CER1/ROCK1/MYC/NFATC3/PRICKLE1/FZD1/WNT5B/PPP3CA/WNT9B/PLCB4/SFRP4/AXIN2/APC/PLCB1
Melanogenesis	Melanogenesis	Melanogenesis	97	0.29485231410902	1.36892792956498	0.0219173088837583	0.0219173088837583	0.0331440401207316	3177	tags=25%, list=14%, signal=21%	EDNRB/GNAQ/GNAI1/ADCY4/FZD4/TCF7L2/GNAI2/WNT11/TCF7L1/KIT/PRKCA/WNT2B/MAPK3/MITF/TCF7/EDN1/GNAO1/CALML3/ADCY3/CREB1/FZD7/CREBBP/PRKACA/FZD8
Glycosylphosphatidylinositol(GPI)-anchor biosynthesis	Glycosylphosphatidylinositol(GPI)-anchor biosynthesis	Glycosylphosphatidylinositol(GPI)-anchor biosynthesis	25	-0.489894	-1.58084	0.0241588175175477	0.0241588175175477	0.0360263068244132	4994	tags=68%, list=22%, signal=53%	GPAA1/PIGP/PIGS/PIGG/PIGK/PIGA/PIGT/PIGN/PIGC/PIGL/PIGM/PIGF/DPM2/PIGU/PIGW/PIGX/PIGO
Long-term potentiation	Long-term potentiation	Long-term potentiation	68	0.32454931792978	1.40826387353768	0.024771309186668	0.024771309186668	0.036433648695604	3107	tags=26%, list=14%, signal=23%	RAPGEF3/GNAQ/PPP1R1A/PPP3CB/RPS6KA3/PRKCA/RPS6KA2/ITPR1/PPP1CB/MAPK3/PPP1R12A/CALML3/ITPR2/GRIN2A/PPP3CC/GRM5/CREBBP/PRKACA
Acute myeloid leukemia	Acute myeloid leukemia	Acute myeloid leukemia	56	0.344448389318032	1.44312881898372	0.0266831830715663	0.0266831830715663	0.0387152869601673	3788	tags=36%, list=17%, signal=30%	STAT5B/PIK3R1/ZBTB16/RUNX1T1/STAT5A/TCF7L2/TCF7L1/KIT/PIK3CA/CEBPA/MAPK3/TCF7/SOS1/SOS2/STAT3/PIK3CD/SPI1/NFKB1/PIM1/MYC
Notch signaling pathway	Notch signaling pathway	Notch signaling pathway	47	0.360588806479878	1.45507635689005	0.0283739605993405	0.0283739605993405	0.0406195646474769	3021	tags=30%, list=13%, signal=26%	RBPJ/MAML2/DTX1/KAT2B/DLL1/MFNG/JAG1/NOTCH4/NOTCH1/JAG2/NOTCH3/NUMBL/NOTCH2/CREBBP
Prostate cancer	Prostate cancer	Prostate cancer	89	0.302670720873924	1.37806482122706	0.0292368677739101	0.0292368677739101	0.0413041622290697	3066	tags=28%, list=13%, signal=24%	PDGFD/FOXO1/IGF1/PIK3R1/EGFR/PDGFRA/TCF7L2/NFKBIA/FGFR1/TCF7L1/PTEN/PDGFA/PDGFRB/PIK3CA/MAPK3/CREB5/BCL2/TCF7/GSTP1/SOS1/SOS2/CREB1/CREBBP/PIK3CD/PDGFC
Propanoate metabolism	Propanoate metabolism	Propanoate metabolism	31	0.409108304262933	1.48786243848498	0.0355481119415105	0.0355481119415105	0.0495681123449634	4505	tags=52%, list=20%, signal=42%	ALDH2/ACACB/HADHA/ACSS2/PCCA/ALDH3A2/ACSS3/ALDH6A1/SUCLG2/ALDH9A1/LDHB/SUCLA2/EHHADH/ACADM/MLYCD/HIBCH
Natural killer cell mediated cytotoxicity	Natural killer cell mediated cytotoxicity	Natural killer cell mediated cytotoxicity	130	0.267703258974681	1.31138490916383	0.038165318531804	0.038165318531804	0.0524512369398076	5023	tags=35%, list=22%, signal=27%	ICAM2/PIK3R1/FYN/NFAT5/TNFRSF10D/PPP3CB/NFATC1/PRKCA/TNFSF10/PIK3CA/IFNGR1/MAPK3/PLCG2/SOS1/HLA-E/NFATC2/SOS2/HLA-G/PPP3CC/SH3BP2/NCR2/PIK3CD/FAS/IFNAR1/IFNA21/PRF1/PRKCB/TNFRSF10C/IFNA1/NFATC3/PPP3CA/IFNA7/PLCG1/PTPN11/NCR1/KIR2DS5/KIR2DL1/ZAP70/HLA-A/HCST/PIK3CG/KIR2DL5A/FASLG/CD244/ARAF
Selenoamino acid metabolism	Selenoamino acid metabolism	Selenoamino acid metabolism	24	-0.485034	-1.54687	0.0385927973758094	0.0385927973758094	0.0524512369398076	4399	tags=46%, list=19%, signal=37%	SEPHS1/LCMT2/METTL2B/MARS2/GGT1/SCLY/LCMT1/SEPHS2/CBS/METTL6/AHCY
Alanine, aspartate and glutamate metabolism	Alanine, aspartate and glutamate metabolism	Alanine, aspartate and glutamate metabolism	30	-0.448659	-1.51091	0.0478103628573803	0.0478103628573803	0.0641665396243788	5582	tags=43%, list=24%, signal=33%	GLUD1/CAD/ACY3/GPT2/GAD1/PPAT/ADSL/IL4I1/GFPT1/GOT1/GOT2/ASNS/NIT2
VEGF signaling pathway	VEGF signaling pathway	VEGF signaling pathway	72	0.297294065477795	1.3068337835717	0.0494464172597595	0.0494464172597595	0.0647308213620589	3531	tags=31%, list=15%, signal=26%	PIK3R1/NFAT5/PTGS2/PPP3CB/NFATC1/PRKCA/PLA2G4A/KDR/PIK3CA/MAPK3/CDC42/PLCG2/NFATC2/PLA2G5/PLA2G2A/PPP3CC/MAPK12/PIK3CD/PXN/NOS3/PLA2G2F/PRKCB
Viral myocarditis	Viral myocarditis	Viral myocarditis	66	0.316817927826136	1.36105204536589	0.0499510407361422	0.0499510407361422	0.0647308213620589	5728	tags=36%, list=25%, signal=27%	CAV1/MYH11/DMD/FYN/LAMA2/SGCB/CD40/SGCA/HLA-E/MYH10/HLA-G/PRF1/ABL1/MYH6/HLA-DRB1/SGCG/HLA-A/HLA-DQB1/HLA-F/HLA-B/HLA-DMA/SGCD/HLA-DPB1/RAC2
