# Supplementary material for: The Mechanism of Gut Microbiota in Breast Cancer Based on the Bulk Transcriptome, Mendelian Randomization Analysis and Single Cell RNA Sequencing
Source: Microbiologyopen. 2026 Apr 10;15(2):e70284. doi: 10.1002/mbo3.70284 (PMC13067202; doi:10.1002/mbo3.70284)
Supplement: Supplementary file 9 — Supporting File 9 [file MBO3-15-e70284-s004.xlsx]

## Sheet: wilcox_res
	ImmuneCell	.y.	group1	group2	n1	n2	statistic	p	p.adj	p.signif
1	Activated CD4 memory T cells	Score	control	disease	24	109	959	0.00781	0.0190911111111111	**
2	Activated NK cells	Score	control	disease	24	109	927	0.0256	0.0512	*
3	Activated dendritic cells	Score	control	disease	24	109	1278.5	0.854	0.89	ns
4	Activated mast cells	Score	control	disease	24	109	1519	0.149	0.218533333333333	ns
5	CD8 T cells	Score	control	disease	24	109	1934	0.000252	0.00106333333333333	***
6	Eosinophils	Score	control	disease	24	109	1028.5	0.0238	0.0512	*
7	Gamma delta T cells	Score	control	disease	24	109	708	0.00029	0.00106333333333333	***
8	M0 Macrophages	Score	control	disease	24	109	1025	0.0877	0.137814285714286	ns
9	M1 Macrophages	Score	control	disease	24	109	486	1.54e-06	3.388e-05	****
10	M2 Macrophages	Score	control	disease	24	109	952	0.0375	0.0634615384615385	*
11	Memory B cells	Score	control	disease	24	109	1346	0.824	0.89	ns
12	Monocytes	Score	control	disease	24	109	2011	1.22e-05	0.0001342	****
13	Naive B cells	Score	control	disease	24	109	1338.5	0.848	0.89	ns
14	Naive CD4 T cells	Score	control	disease	24	109	1333	0.742	0.89	ns
15	Neutrophils	Score	control	disease	24	109	753	0.001	0.00314285714285714	***
16	Plasma cells	Score	control	disease	24	109	2016	3.48e-05	0.0002552	****
17	Regulatory T cells (Tregs)	Score	control	disease	24	109	1285	0.89	0.89	ns
18	Resting CD4 memory T cells	Score	control	disease	24	109	1216	0.59	0.763529411764706	ns
19	Resting NK cells	Score	control	disease	24	109	1835	8.24e-05	0.0004532	****
20	Resting dendritic cells	Score	control	disease	24	109	797	0.00281	0.0077275	**
21	Resting mast cells	Score	control	disease	24	109	1177	0.445	0.611875	ns
22	T follicular helper cells	Score	control	disease	24	109	936	0.0297	0.05445	*
